# Supplementary material for: Headspace GC–MS volatiles profiling in leaves of 4 Cymbopogon species and their vapor-phase antibacterial effects
Source: Sci Rep. 2026 Apr 17;16:12718. doi: 10.1038/s41598-026-45553-7 (PMC13090375; doi:10.1038/s41598-026-45553-7)
Supplement: Supplementary file 1 — Supplementary Material 1 [file 41598_2026_45553_MOESM1_ESM.xlsx]

## Sheet: Suppl. Table S1
Two-way ANOVA	Ordinary
Alpha	0.05
Source of Variation	% of total variation	P value	P value summary	Significant?
Interaction	38.03	<0.0001	****	Yes
Leaves	6.481e-08	>0.9999	ns	No
Compound	61.25	<0.0001	****	Yes
ANOVA table	SS	DF	MS	F (DFn, DFd)	P value
Interaction	28177	220	128.1	F (220, 540) = 128.4	P<0.0001
Leaves	4.802e-05	5	9.605e-06	F (5, 540) = 9.626e-006	P>0.9999
Compound	45382	44	1031	F (44, 540) = 1034	P<0.0001
Residual	538.8	540	0.9978
Data summary
Number of columns (Compound)	45
Number of rows (Leaves)	6
Number of values	810
Within each column, compare rows (simple effects within columns)
Number of families	45
Number of comparisons per family	15
Alpha	0.05
Tukey's multiple comparisons test	Mean Diff.	95.00% CI of diff.	Below threshold?	Summary	Adjusted P Value
Sulcatone
ctr1 vs. ctr2	0	-2.333 to 2.333	No	ns	>0.9999
ctr1 vs. ctr3	0	-2.333 to 2.333	No	ns	>0.9999
ctr1 vs. nrd	0	-2.333 to 2.333	No	ns	>0.9999
ctr1 vs. mrt	0	-2.333 to 2.333	No	ns	>0.9999
ctr1 vs. prc	-0.37	-2.703 to 1.963	No	ns	0.9976
ctr2 vs. ctr3	0	-2.333 to 2.333	No	ns	>0.9999
ctr2 vs. nrd	0	-2.333 to 2.333	No	ns	>0.9999
ctr2 vs. mrt	0	-2.333 to 2.333	No	ns	>0.9999
ctr2 vs. prc	-0.37	-2.703 to 1.963	No	ns	0.9976
ctr3 vs. nrd	0	-2.333 to 2.333	No	ns	>0.9999
ctr3 vs. mrt	0	-2.333 to 2.333	No	ns	>0.9999
ctr3 vs. prc	-0.37	-2.703 to 1.963	No	ns	0.9976
nrd vs. mrt	0	-2.333 to 2.333	No	ns	>0.9999
nrd vs. prc	-0.37	-2.703 to 1.963	No	ns	0.9976
mrt vs. prc	-0.37	-2.703 to 1.963	No	ns	0.9976
β-Myrcene
ctr1 vs. ctr2	1.287	-1.046 to 3.619	No	ns	0.6138
ctr1 vs. ctr3	1.083	-1.249 to 3.416	No	ns	0.7692
ctr1 vs. nrd	2.12	-0.2126 to 4.453	No	ns	0.0992
ctr1 vs. mrt	3.567	1.234 to 5.899	Yes	***	0.0002
ctr1 vs. prc	3.73	1.397 to 6.063	Yes	****	<0.0001
ctr2 vs. ctr3	-0.2033	-2.536 to 2.129	No	ns	0.9999
ctr2 vs. nrd	0.8333	-1.499 to 3.166	No	ns	0.9106
ctr2 vs. mrt	2.28	-0.05263 to 4.613	No	ns	0.0597
ctr2 vs. prc	2.443	0.1107 to 4.776	Yes	*	0.0339
ctr3 vs. nrd	1.037	-1.296 to 3.369	No	ns	0.8008
ctr3 vs. mrt	2.483	0.1507 to 4.816	Yes	*	0.0293
ctr3 vs. prc	2.647	0.3140 to 4.979	Yes	*	0.0157
nrd vs. mrt	1.447	-0.8860 to 3.779	No	ns	0.4837
nrd vs. prc	1.61	-0.7226 to 3.943	No	ns	0.3587
mrt vs. prc	0.1633	-2.169 to 2.496	No	ns	>0.9999
α-Phellandrene
ctr1 vs. ctr2	0	-2.333 to 2.333	No	ns	>0.9999
ctr1 vs. ctr3	0	-2.333 to 2.333	No	ns	>0.9999
ctr1 vs. nrd	0	-2.333 to 2.333	No	ns	>0.9999
ctr1 vs. mrt	0	-2.333 to 2.333	No	ns	>0.9999
ctr1 vs. prc	0	-2.333 to 2.333	No	ns	>0.9999
ctr2 vs. ctr3	0	-2.333 to 2.333	No	ns	>0.9999
ctr2 vs. nrd	0	-2.333 to 2.333	No	ns	>0.9999
ctr2 vs. mrt	0	-2.333 to 2.333	No	ns	>0.9999
ctr2 vs. prc	0	-2.333 to 2.333	No	ns	>0.9999
ctr3 vs. nrd	0	-2.333 to 2.333	No	ns	>0.9999
ctr3 vs. mrt	0	-2.333 to 2.333	No	ns	>0.9999
ctr3 vs. prc	0	-2.333 to 2.333	No	ns	>0.9999
nrd vs. mrt	0	-2.333 to 2.333	No	ns	>0.9999
nrd vs. prc	0	-2.333 to 2.333	No	ns	>0.9999
mrt vs. prc	0	-2.333 to 2.333	No	ns	>0.9999
(Z)-Myroxide
ctr1 vs. ctr2	-0.03333	-2.366 to 2.299	No	ns	>0.9999
ctr1 vs. ctr3	0.07667	-2.256 to 2.409	No	ns	>0.9999
ctr1 vs. nrd	0.05	-2.283 to 2.383	No	ns	>0.9999
ctr1 vs. mrt	0.27	-2.063 to 2.603	No	ns	0.9995
ctr1 vs. prc	0.27	-2.063 to 2.603	No	ns	0.9995
ctr2 vs. ctr3	0.11	-2.223 to 2.443	No	ns	>0.9999
ctr2 vs. nrd	0.08333	-2.249 to 2.416	No	ns	>0.9999
ctr2 vs. mrt	0.3033	-2.029 to 2.636	No	ns	0.9991
ctr2 vs. prc	0.3033	-2.029 to 2.636	No	ns	0.9991
ctr3 vs. nrd	-0.02667	-2.359 to 2.306	No	ns	>0.9999
ctr3 vs. mrt	0.1933	-2.139 to 2.526	No	ns	0.9999
ctr3 vs. prc	0.1933	-2.139 to 2.526	No	ns	0.9999
nrd vs. mrt	0.22	-2.113 to 2.553	No	ns	0.9998
nrd vs. prc	0.22	-2.113 to 2.553	No	ns	0.9998
mrt vs. prc	0	-2.333 to 2.333	No	ns	>0.9999
Linalool
ctr1 vs. ctr2	-0.07667	-2.409 to 2.256	No	ns	>0.9999
ctr1 vs. ctr3	-0.31	-2.643 to 2.023	No	ns	0.999
ctr1 vs. nrd	0.1233	-2.209 to 2.456	No	ns	>0.9999
ctr1 vs. mrt	-2.107	-4.439 to 0.2260	No	ns	0.1032
ctr1 vs. prc	0.07667	-2.256 to 2.409	No	ns	>0.9999
ctr2 vs. ctr3	-0.2333	-2.566 to 2.099	No	ns	0.9997
ctr2 vs. nrd	0.2	-2.133 to 2.533	No	ns	0.9999
ctr2 vs. mrt	-2.03	-4.363 to 0.3026	No	ns	0.1291
ctr2 vs. prc	0.1533	-2.179 to 2.486	No	ns	>0.9999
ctr3 vs. nrd	0.4333	-1.899 to 2.766	No	ns	0.9949
ctr3 vs. mrt	-1.797	-4.129 to 0.5360	No	ns	0.2381
ctr3 vs. prc	0.3867	-1.946 to 2.719	No	ns	0.997
nrd vs. mrt	-2.23	-4.563 to 0.1026	No	ns	0.0703
nrd vs. prc	-0.04667	-2.379 to 2.286	No	ns	>0.9999
mrt vs. prc	2.183	-0.1493 to 4.516	No	ns	0.0816
2-Undecyne
ctr1 vs. ctr2	0	-2.333 to 2.333	No	ns	>0.9999
ctr1 vs. ctr3	0	-2.333 to 2.333	No	ns	>0.9999
ctr1 vs. nrd	0	-2.333 to 2.333	No	ns	>0.9999
ctr1 vs. mrt	0	-2.333 to 2.333	No	ns	>0.9999
ctr1 vs. prc	0	-2.333 to 2.333	No	ns	>0.9999
ctr2 vs. ctr3	0	-2.333 to 2.333	No	ns	>0.9999
ctr2 vs. nrd	0	-2.333 to 2.333	No	ns	>0.9999
ctr2 vs. mrt	0	-2.333 to 2.333	No	ns	>0.9999
ctr2 vs. prc	0	-2.333 to 2.333	No	ns	>0.9999
ctr3 vs. nrd	0	-2.333 to 2.333	No	ns	>0.9999
ctr3 vs. mrt	0	-2.333 to 2.333	No	ns	>0.9999
ctr3 vs. prc	0	-2.333 to 2.333	No	ns	>0.9999
nrd vs. mrt	0	-2.333 to 2.333	No	ns	>0.9999
nrd vs. prc	0	-2.333 to 2.333	No	ns	>0.9999
mrt vs. prc	0	-2.333 to 2.333	No	ns	>0.9999
Exo-isocitral
ctr1 vs. ctr2	0.09	-2.243 to 2.423	No	ns	>0.9999
ctr1 vs. ctr3	0.09333	-2.239 to 2.426	No	ns	>0.9999
ctr1 vs. nrd	0.08667	-2.246 to 2.419	No	ns	>0.9999
ctr1 vs. mrt	0.1833	-2.149 to 2.516	No	ns	>0.9999
ctr1 vs. prc	0.02333	-2.309 to 2.356	No	ns	>0.9999
ctr2 vs. ctr3	0.003333	-2.329 to 2.336	No	ns	>0.9999
ctr2 vs. nrd	-0.003333	-2.336 to 2.329	No	ns	>0.9999
ctr2 vs. mrt	0.09333	-2.239 to 2.426	No	ns	>0.9999
ctr2 vs. prc	-0.06667	-2.399 to 2.266	No	ns	>0.9999
ctr3 vs. nrd	-0.006667	-2.339 to 2.326	No	ns	>0.9999
ctr3 vs. mrt	0.09	-2.243 to 2.423	No	ns	>0.9999
ctr3 vs. prc	-0.07	-2.403 to 2.263	No	ns	>0.9999
nrd vs. mrt	0.09667	-2.236 to 2.429	No	ns	>0.9999
nrd vs. prc	-0.06333	-2.396 to 2.269	No	ns	>0.9999
mrt vs. prc	-0.16	-2.493 to 2.173	No	ns	>0.9999
(R,R)-Chrysanthemal
ctr1 vs. ctr2	0	-2.333 to 2.333	No	ns	>0.9999
ctr1 vs. ctr3	0	-2.333 to 2.333	No	ns	>0.9999
ctr1 vs. nrd	0	-2.333 to 2.333	No	ns	>0.9999
ctr1 vs. mrt	0	-2.333 to 2.333	No	ns	>0.9999
ctr1 vs. prc	0	-2.333 to 2.333	No	ns	>0.9999
ctr2 vs. ctr3	0	-2.333 to 2.333	No	ns	>0.9999
ctr2 vs. nrd	0	-2.333 to 2.333	No	ns	>0.9999
ctr2 vs. mrt	0	-2.333 to 2.333	No	ns	>0.9999
ctr2 vs. prc	0	-2.333 to 2.333	No	ns	>0.9999
ctr3 vs. nrd	0	-2.333 to 2.333	No	ns	>0.9999
ctr3 vs. mrt	0	-2.333 to 2.333	No	ns	>0.9999
ctr3 vs. prc	0	-2.333 to 2.333	No	ns	>0.9999
nrd vs. mrt	0	-2.333 to 2.333	No	ns	>0.9999
nrd vs. prc	0	-2.333 to 2.333	No	ns	>0.9999
mrt vs. prc	0	-2.333 to 2.333	No	ns	>0.9999
Citronellal
ctr1 vs. ctr2	0	-2.333 to 2.333	No	ns	>0.9999
ctr1 vs. ctr3	0	-2.333 to 2.333	No	ns	>0.9999
ctr1 vs. nrd	0	-2.333 to 2.333	No	ns	>0.9999
ctr1 vs. mrt	0	-2.333 to 2.333	No	ns	>0.9999
ctr1 vs. prc	0	-2.333 to 2.333	No	ns	>0.9999
ctr2 vs. ctr3	0	-2.333 to 2.333	No	ns	>0.9999
ctr2 vs. nrd	0	-2.333 to 2.333	No	ns	>0.9999
ctr2 vs. mrt	0	-2.333 to 2.333	No	ns	>0.9999
ctr2 vs. prc	0	-2.333 to 2.333	No	ns	>0.9999
ctr3 vs. nrd	0	-2.333 to 2.333	No	ns	>0.9999
ctr3 vs. mrt	0	-2.333 to 2.333	No	ns	>0.9999
ctr3 vs. prc	0	-2.333 to 2.333	No	ns	>0.9999
nrd vs. mrt	0	-2.333 to 2.333	No	ns	>0.9999
nrd vs. prc	0	-2.333 to 2.333	No	ns	>0.9999
mrt vs. prc	0	-2.333 to 2.333	No	ns	>0.9999
Menthone
ctr1 vs. ctr2	0	-2.333 to 2.333	No	ns	>0.9999
ctr1 vs. ctr3	0	-2.333 to 2.333	No	ns	>0.9999
ctr1 vs. nrd	0	-2.333 to 2.333	No	ns	>0.9999
ctr1 vs. mrt	-0.08333	-2.416 to 2.249	No	ns	>0.9999
ctr1 vs. prc	-0.09	-2.423 to 2.243	No	ns	>0.9999
ctr2 vs. ctr3	0	-2.333 to 2.333	No	ns	>0.9999
ctr2 vs. nrd	0	-2.333 to 2.333	No	ns	>0.9999
ctr2 vs. mrt	-0.08333	-2.416 to 2.249	No	ns	>0.9999
ctr2 vs. prc	-0.09	-2.423 to 2.243	No	ns	>0.9999
ctr3 vs. nrd	0	-2.333 to 2.333	No	ns	>0.9999
ctr3 vs. mrt	-0.08333	-2.416 to 2.249	No	ns	>0.9999
ctr3 vs. prc	-0.09	-2.423 to 2.243	No	ns	>0.9999
nrd vs. mrt	-0.08333	-2.416 to 2.249	No	ns	>0.9999
nrd vs. prc	-0.09	-2.423 to 2.243	No	ns	>0.9999
mrt vs. prc	-0.006667	-2.339 to 2.326	No	ns	>0.9999
Isomenthone
ctr1 vs. ctr2	0	-2.333 to 2.333	No	ns	>0.9999
ctr1 vs. ctr3	0	-2.333 to 2.333	No	ns	>0.9999
ctr1 vs. nrd	0	-2.333 to 2.333	No	ns	>0.9999
ctr1 vs. mrt	-0.05333	-2.386 to 2.279	No	ns	>0.9999
ctr1 vs. prc	0	-2.333 to 2.333	No	ns	>0.9999
ctr2 vs. ctr3	0	-2.333 to 2.333	No	ns	>0.9999
ctr2 vs. nrd	0	-2.333 to 2.333	No	ns	>0.9999
ctr2 vs. mrt	-0.05333	-2.386 to 2.279	No	ns	>0.9999
ctr2 vs. prc	0	-2.333 to 2.333	No	ns	>0.9999
ctr3 vs. nrd	0	-2.333 to 2.333	No	ns	>0.9999
ctr3 vs. mrt	-0.05333	-2.386 to 2.279	No	ns	>0.9999
ctr3 vs. prc	0	-2.333 to 2.333	No	ns	>0.9999
nrd vs. mrt	-0.05333	-2.386 to 2.279	No	ns	>0.9999
nrd vs. prc	0	-2.333 to 2.333	No	ns	>0.9999
mrt vs. prc	0.05333	-2.279 to 2.386	No	ns	>0.9999
Isoneral
ctr1 vs. ctr2	0.06667	-2.266 to 2.399	No	ns	>0.9999
ctr1 vs. ctr3	-0.04667	-2.379 to 2.286	No	ns	>0.9999
ctr1 vs. nrd	0.09667	-2.236 to 2.429	No	ns	>0.9999
ctr1 vs. mrt	0.3333	-1.999 to 2.666	No	ns	0.9985
ctr1 vs. prc	0.02333	-2.309 to 2.356	No	ns	>0.9999
ctr2 vs. ctr3	-0.1133	-2.446 to 2.219	No	ns	>0.9999
ctr2 vs. nrd	0.03	-2.303 to 2.363	No	ns	>0.9999
ctr2 vs. mrt	0.2667	-2.066 to 2.599	No	ns	0.9995
ctr2 vs. prc	-0.04333	-2.376 to 2.289	No	ns	>0.9999
ctr3 vs. nrd	0.1433	-2.189 to 2.476	No	ns	>0.9999
ctr3 vs. mrt	0.38	-1.953 to 2.713	No	ns	0.9973
ctr3 vs. prc	0.07	-2.263 to 2.403	No	ns	>0.9999
nrd vs. mrt	0.2367	-2.096 to 2.569	No	ns	0.9997
nrd vs. prc	-0.07333	-2.406 to 2.259	No	ns	>0.9999
mrt vs. prc	-0.31	-2.643 to 2.023	No	ns	0.999
Rose furan oxide
ctr1 vs. ctr2	0.03333	-2.299 to 2.366	No	ns	>0.9999
ctr1 vs. ctr3	0.003333	-2.329 to 2.336	No	ns	>0.9999
ctr1 vs. nrd	0.1067	-2.226 to 2.439	No	ns	>0.9999
ctr1 vs. mrt	0.21	-2.123 to 2.543	No	ns	0.9998
ctr1 vs. prc	0.02667	-2.306 to 2.359	No	ns	>0.9999
ctr2 vs. ctr3	-0.03	-2.363 to 2.303	No	ns	>0.9999
ctr2 vs. nrd	0.07333	-2.259 to 2.406	No	ns	>0.9999
ctr2 vs. mrt	0.1767	-2.156 to 2.509	No	ns	>0.9999
ctr2 vs. prc	-0.006667	-2.339 to 2.326	No	ns	>0.9999
ctr3 vs. nrd	0.1033	-2.229 to 2.436	No	ns	>0.9999
ctr3 vs. mrt	0.2067	-2.126 to 2.539	No	ns	0.9999
ctr3 vs. prc	0.02333	-2.309 to 2.356	No	ns	>0.9999
nrd vs. mrt	0.1033	-2.229 to 2.436	No	ns	>0.9999
nrd vs. prc	-0.08	-2.413 to 2.253	No	ns	>0.9999
mrt vs. prc	-0.1833	-2.516 to 2.149	No	ns	>0.9999
Isogeranial
ctr1 vs. ctr2	0.1533	-2.179 to 2.486	No	ns	>0.9999
ctr1 vs. ctr3	0.2033	-2.129 to 2.536	No	ns	0.9999
ctr1 vs. nrd	0.2033	-2.129 to 2.536	No	ns	0.9999
ctr1 vs. mrt	0.5233	-1.809 to 2.856	No	ns	0.9878
ctr1 vs. prc	-0.08333	-2.416 to 2.249	No	ns	>0.9999
ctr2 vs. ctr3	0.05	-2.283 to 2.383	No	ns	>0.9999
ctr2 vs. nrd	0.05	-2.283 to 2.383	No	ns	>0.9999
ctr2 vs. mrt	0.37	-1.963 to 2.703	No	ns	0.9976
ctr2 vs. prc	-0.2367	-2.569 to 2.096	No	ns	0.9997
ctr3 vs. nrd	0	-2.333 to 2.333	No	ns	>0.9999
ctr3 vs. mrt	0.32	-2.013 to 2.653	No	ns	0.9988
ctr3 vs. prc	-0.2867	-2.619 to 2.046	No	ns	0.9993
nrd vs. mrt	0.32	-2.013 to 2.653	No	ns	0.9988
nrd vs. prc	-0.2867	-2.619 to 2.046	No	ns	0.9993
mrt vs. prc	-0.6067	-2.939 to 1.726	No	ns	0.9763
Estragole
ctr1 vs. ctr2	0.1	-2.233 to 2.433	No	ns	>0.9999
ctr1 vs. ctr3	-0.1833	-2.516 to 2.149	No	ns	>0.9999
ctr1 vs. nrd	-0.1667	-2.499 to 2.166	No	ns	>0.9999
ctr1 vs. mrt	0.06333	-2.269 to 2.396	No	ns	>0.9999
ctr1 vs. prc	0.01667	-2.316 to 2.349	No	ns	>0.9999
ctr2 vs. ctr3	-0.2833	-2.616 to 2.049	No	ns	0.9993
ctr2 vs. nrd	-0.2667	-2.599 to 2.066	No	ns	0.9995
ctr2 vs. mrt	-0.03667	-2.369 to 2.296	No	ns	>0.9999
ctr2 vs. prc	-0.08333	-2.416 to 2.249	No	ns	>0.9999
ctr3 vs. nrd	0.01667	-2.316 to 2.349	No	ns	>0.9999
ctr3 vs. mrt	0.2467	-2.086 to 2.579	No	ns	0.9997
ctr3 vs. prc	0.2	-2.133 to 2.533	No	ns	0.9999
nrd vs. mrt	0.23	-2.103 to 2.563	No	ns	0.9998
nrd vs. prc	0.1833	-2.149 to 2.516	No	ns	>0.9999
mrt vs. prc	-0.04667	-2.379 to 2.286	No	ns	>0.9999
Nerol
ctr1 vs. ctr2	0	-2.333 to 2.333	No	ns	>0.9999
ctr1 vs. ctr3	0	-2.333 to 2.333	No	ns	>0.9999
ctr1 vs. nrd	0	-2.333 to 2.333	No	ns	>0.9999
ctr1 vs. mrt	0	-2.333 to 2.333	No	ns	>0.9999
ctr1 vs. prc	0	-2.333 to 2.333	No	ns	>0.9999
ctr2 vs. ctr3	0	-2.333 to 2.333	No	ns	>0.9999
ctr2 vs. nrd	0	-2.333 to 2.333	No	ns	>0.9999
ctr2 vs. mrt	0	-2.333 to 2.333	No	ns	>0.9999
ctr2 vs. prc	0	-2.333 to 2.333	No	ns	>0.9999
ctr3 vs. nrd	0	-2.333 to 2.333	No	ns	>0.9999
ctr3 vs. mrt	0	-2.333 to 2.333	No	ns	>0.9999
ctr3 vs. prc	0	-2.333 to 2.333	No	ns	>0.9999
nrd vs. mrt	0	-2.333 to 2.333	No	ns	>0.9999
nrd vs. prc	0	-2.333 to 2.333	No	ns	>0.9999
mrt vs. prc	0	-2.333 to 2.333	No	ns	>0.9999
4,8-Dimethyl-1,7-nonadien-4-ol
ctr1 vs. ctr2	0.09667	-2.236 to 2.429	No	ns	>0.9999
ctr1 vs. ctr3	-0.4267	-2.759 to 1.906	No	ns	0.9953
ctr1 vs. nrd	-0.13	-2.463 to 2.203	No	ns	>0.9999
ctr1 vs. mrt	0.2233	-2.109 to 2.556	No	ns	0.9998
ctr1 vs. prc	-0.11	-2.443 to 2.223	No	ns	>0.9999
ctr2 vs. ctr3	-0.5233	-2.856 to 1.809	No	ns	0.9878
ctr2 vs. nrd	-0.2267	-2.559 to 2.106	No	ns	0.9998
ctr2 vs. mrt	0.1267	-2.206 to 2.459	No	ns	>0.9999
ctr2 vs. prc	-0.2067	-2.539 to 2.126	No	ns	0.9999
ctr3 vs. nrd	0.2967	-2.036 to 2.629	No	ns	0.9992
ctr3 vs. mrt	0.65	-1.683 to 2.983	No	ns	0.968
ctr3 vs. prc	0.3167	-2.016 to 2.649	No	ns	0.9989
nrd vs. mrt	0.3533	-1.979 to 2.686	No	ns	0.9981
nrd vs. prc	0.02	-2.313 to 2.353	No	ns	>0.9999
mrt vs. prc	-0.3333	-2.666 to 1.999	No	ns	0.9985
Neral
ctr1 vs. ctr2	3.33	0.9974 to 5.663	Yes	***	0.0007
ctr1 vs. ctr3	5.637	3.304 to 7.969	Yes	****	<0.0001
ctr1 vs. nrd	5.903	3.571 to 8.236	Yes	****	<0.0001
ctr1 vs. mrt	30.27	27.94 to 32.60	Yes	****	<0.0001
ctr1 vs. prc	3.32	0.9874 to 5.653	Yes	***	0.0008
ctr2 vs. ctr3	2.307	-0.02597 to 4.639	No	ns	0.0546
ctr2 vs. nrd	2.573	0.2407 to 4.906	Yes	*	0.0209
ctr2 vs. mrt	26.94	24.61 to 29.27	Yes	****	<0.0001
ctr2 vs. prc	-0.01	-2.343 to 2.323	No	ns	>0.9999
ctr3 vs. nrd	0.2667	-2.066 to 2.599	No	ns	0.9995
ctr3 vs. mrt	24.63	22.30 to 26.97	Yes	****	<0.0001
ctr3 vs. prc	-2.317	-4.649 to 0.01597	No	ns	0.0528
nrd vs. mrt	24.37	22.03 to 26.70	Yes	****	<0.0001
nrd vs. prc	-2.583	-4.916 to -0.2507	Yes	*	0.0201
mrt vs. prc	-26.95	-29.28 to -24.62	Yes	****	<0.0001
Carvone
ctr1 vs. ctr2	0	-2.333 to 2.333	No	ns	>0.9999
ctr1 vs. ctr3	0	-2.333 to 2.333	No	ns	>0.9999
ctr1 vs. nrd	0	-2.333 to 2.333	No	ns	>0.9999
ctr1 vs. mrt	0	-2.333 to 2.333	No	ns	>0.9999
ctr1 vs. prc	0	-2.333 to 2.333	No	ns	>0.9999
ctr2 vs. ctr3	0	-2.333 to 2.333	No	ns	>0.9999
ctr2 vs. nrd	0	-2.333 to 2.333	No	ns	>0.9999
ctr2 vs. mrt	0	-2.333 to 2.333	No	ns	>0.9999
ctr2 vs. prc	0	-2.333 to 2.333	No	ns	>0.9999
ctr3 vs. nrd	0	-2.333 to 2.333	No	ns	>0.9999
ctr3 vs. mrt	0	-2.333 to 2.333	No	ns	>0.9999
ctr3 vs. prc	0	-2.333 to 2.333	No	ns	>0.9999
nrd vs. mrt	0	-2.333 to 2.333	No	ns	>0.9999
nrd vs. prc	0	-2.333 to 2.333	No	ns	>0.9999
mrt vs. prc	0	-2.333 to 2.333	No	ns	>0.9999
Geraniol
ctr1 vs. ctr2	-0.71	-3.043 to 1.623	No	ns	0.9534
ctr1 vs. ctr3	-0.4833	-2.816 to 1.849	No	ns	0.9915
ctr1 vs. nrd	-0.8667	-3.199 to 1.466	No	ns	0.8959
ctr1 vs. mrt	-86.58	-88.92 to -84.25	Yes	****	<0.0001
ctr1 vs. prc	-0.65	-2.983 to 1.683	No	ns	0.968
ctr2 vs. ctr3	0.2267	-2.106 to 2.559	No	ns	0.9998
ctr2 vs. nrd	-0.1567	-2.489 to 2.176	No	ns	>0.9999
ctr2 vs. mrt	-85.87	-88.21 to -83.54	Yes	****	<0.0001
ctr2 vs. prc	0.06	-2.273 to 2.393	No	ns	>0.9999
ctr3 vs. nrd	-0.3833	-2.716 to 1.949	No	ns	0.9971
ctr3 vs. mrt	-86.1	-88.43 to -83.77	Yes	****	<0.0001
ctr3 vs. prc	-0.1667	-2.499 to 2.166	No	ns	>0.9999
nrd vs. mrt	-85.72	-88.05 to -83.38	Yes	****	<0.0001
nrd vs. prc	0.2167	-2.116 to 2.549	No	ns	0.9998
mrt vs. prc	85.93	83.60 to 88.27	Yes	****	<0.0001
Geranial
ctr1 vs. ctr2	0.1867	-2.146 to 2.519	No	ns	>0.9999
ctr1 vs. ctr3	10.85	8.514 to 13.18	Yes	****	<0.0001
ctr1 vs. nrd	-0.66	-2.993 to 1.673	No	ns	0.9658
ctr1 vs. mrt	56.34	54.01 to 58.67	Yes	****	<0.0001
ctr1 vs. prc	4.193	1.861 to 6.526	Yes	****	<0.0001
ctr2 vs. ctr3	10.66	8.327 to 12.99	Yes	****	<0.0001
ctr2 vs. nrd	-0.8467	-3.179 to 1.486	No	ns	0.9049
ctr2 vs. mrt	56.15	53.82 to 58.49	Yes	****	<0.0001
ctr2 vs. prc	4.007	1.674 to 6.339	Yes	****	<0.0001
ctr3 vs. nrd	-11.51	-13.84 to -9.174	Yes	****	<0.0001
ctr3 vs. mrt	45.49	43.16 to 47.83	Yes	****	<0.0001
ctr3 vs. prc	-6.653	-8.986 to -4.321	Yes	****	<0.0001
nrd vs. mrt	57	54.67 to 59.33	Yes	****	<0.0001
nrd vs. prc	4.853	2.521 to 7.186	Yes	****	<0.0001
mrt vs. prc	-52.15	-54.48 to -49.81	Yes	****	<0.0001
(E)-Cinnamaldehyde
ctr1 vs. ctr2	-1.737	-4.069 to 0.5960	No	ns	0.2737
ctr1 vs. ctr3	-3.107	-5.439 to -0.7740	Yes	**	0.0021
ctr1 vs. nrd	-2.47	-4.803 to -0.1374	Yes	*	0.0308
ctr1 vs. mrt	0.6033	-1.729 to 2.936	No	ns	0.9769
ctr1 vs. prc	-8.387	-10.72 to -6.054	Yes	****	<0.0001
ctr2 vs. ctr3	-1.37	-3.703 to 0.9626	No	ns	0.5458
ctr2 vs. nrd	-0.7333	-3.066 to 1.599	No	ns	0.9466
ctr2 vs. mrt	2.34	0.007368 to 4.673	Yes	*	0.0488
ctr2 vs. prc	-6.65	-8.983 to -4.317	Yes	****	<0.0001
ctr3 vs. nrd	0.6367	-1.696 to 2.969	No	ns	0.9707
ctr3 vs. mrt	3.71	1.377 to 6.043	Yes	****	<0.0001
ctr3 vs. prc	-5.28	-7.613 to -2.947	Yes	****	<0.0001
nrd vs. mrt	3.073	0.7407 to 5.406	Yes	**	0.0025
nrd vs. prc	-5.917	-8.249 to -3.584	Yes	****	<0.0001
mrt vs. prc	-8.99	-11.32 to -6.657	Yes	****	<0.0001
Anethole
ctr1 vs. ctr2	0.15	-2.183 to 2.483	No	ns	>0.9999
ctr1 vs. ctr3	0.5833	-1.749 to 2.916	No	ns	0.9801
ctr1 vs. nrd	-0.51	-2.843 to 1.823	No	ns	0.9891
ctr1 vs. mrt	0.2533	-2.079 to 2.586	No	ns	0.9996
ctr1 vs. prc	-0.5767	-2.909 to 1.756	No	ns	0.9811
ctr2 vs. ctr3	0.4333	-1.899 to 2.766	No	ns	0.9949
ctr2 vs. nrd	-0.66	-2.993 to 1.673	No	ns	0.9658
ctr2 vs. mrt	0.1033	-2.229 to 2.436	No	ns	>0.9999
ctr2 vs. prc	-0.7267	-3.059 to 1.606	No	ns	0.9486
ctr3 vs. nrd	-1.093	-3.426 to 1.239	No	ns	0.7622
ctr3 vs. mrt	-0.33	-2.663 to 2.003	No	ns	0.9986
ctr3 vs. prc	-1.16	-3.493 to 1.173	No	ns	0.7135
nrd vs. mrt	0.7633	-1.569 to 3.096	No	ns	0.9371
nrd vs. prc	-0.06667	-2.399 to 2.266	No	ns	>0.9999
mrt vs. prc	-0.83	-3.163 to 1.503	No	ns	0.912
2-Undecanone
ctr1 vs. ctr2	-1.14	-3.473 to 1.193	No	ns	0.7285
ctr1 vs. ctr3	-6.733	-9.066 to -4.401	Yes	****	<0.0001
ctr1 vs. nrd	0.62	-1.713 to 2.953	No	ns	0.9739
ctr1 vs. mrt	0.62	-1.713 to 2.953	No	ns	0.9739
ctr1 vs. prc	0.62	-1.713 to 2.953	No	ns	0.9739
ctr2 vs. ctr3	-5.593	-7.926 to -3.261	Yes	****	<0.0001
ctr2 vs. nrd	1.76	-0.5726 to 4.093	No	ns	0.2595
ctr2 vs. mrt	1.76	-0.5726 to 4.093	No	ns	0.2595
ctr2 vs. prc	1.76	-0.5726 to 4.093	No	ns	0.2595
ctr3 vs. nrd	7.353	5.021 to 9.686	Yes	****	<0.0001
ctr3 vs. mrt	7.353	5.021 to 9.686	Yes	****	<0.0001
ctr3 vs. prc	7.353	5.021 to 9.686	Yes	****	<0.0001
nrd vs. mrt	0	-2.333 to 2.333	No	ns	>0.9999
nrd vs. prc	0	-2.333 to 2.333	No	ns	>0.9999
mrt vs. prc	0	-2.333 to 2.333	No	ns	>0.9999
Safrole
ctr1 vs. ctr2	0	-2.333 to 2.333	No	ns	>0.9999
ctr1 vs. ctr3	0	-2.333 to 2.333	No	ns	>0.9999
ctr1 vs. nrd	-1.98	-4.313 to 0.3526	No	ns	0.1486
ctr1 vs. mrt	-1.65	-3.983 to 0.6826	No	ns	0.3305
ctr1 vs. prc	-0.8	-3.133 to 1.533	No	ns	0.924
ctr2 vs. ctr3	0	-2.333 to 2.333	No	ns	>0.9999
ctr2 vs. nrd	-1.98	-4.313 to 0.3526	No	ns	0.1486
ctr2 vs. mrt	-1.65	-3.983 to 0.6826	No	ns	0.3305
ctr2 vs. prc	-0.8	-3.133 to 1.533	No	ns	0.924
ctr3 vs. nrd	-1.98	-4.313 to 0.3526	No	ns	0.1486
ctr3 vs. mrt	-1.65	-3.983 to 0.6826	No	ns	0.3305
ctr3 vs. prc	-0.8	-3.133 to 1.533	No	ns	0.924
nrd vs. mrt	0.33	-2.003 to 2.663	No	ns	0.9986
nrd vs. prc	1.18	-1.153 to 3.513	No	ns	0.6983
mrt vs. prc	0.85	-1.483 to 3.183	No	ns	0.9035
Geranyl formate
ctr1 vs. ctr2	-0.04	-2.373 to 2.293	No	ns	>0.9999
ctr1 vs. ctr3	-0.8967	-3.229 to 1.436	No	ns	0.8816
ctr1 vs. nrd	0.26	-2.073 to 2.593	No	ns	0.9996
ctr1 vs. mrt	0.006667	-2.326 to 2.339	No	ns	>0.9999
ctr1 vs. prc	0.6033	-1.729 to 2.936	No	ns	0.9769
ctr2 vs. ctr3	-0.8567	-3.189 to 1.476	No	ns	0.9005
ctr2 vs. nrd	0.3	-2.033 to 2.633	No	ns	0.9991
ctr2 vs. mrt	0.04667	-2.286 to 2.379	No	ns	>0.9999
ctr2 vs. prc	0.6433	-1.689 to 2.976	No	ns	0.9694
ctr3 vs. nrd	1.157	-1.176 to 3.489	No	ns	0.716
ctr3 vs. mrt	0.9033	-1.429 to 3.236	No	ns	0.8782
ctr3 vs. prc	1.5	-0.8326 to 3.833	No	ns	0.4414
nrd vs. mrt	-0.2533	-2.586 to 2.079	No	ns	0.9996
nrd vs. prc	0.3433	-1.989 to 2.676	No	ns	0.9983
mrt vs. prc	0.5967	-1.736 to 2.929	No	ns	0.978
Geranyl acetate
ctr1 vs. ctr2	0.5	-1.833 to 2.833	No	ns	0.9901
ctr1 vs. ctr3	0.7833	-1.549 to 3.116	No	ns	0.9301
ctr1 vs. nrd	0.43	-1.903 to 2.763	No	ns	0.9951
ctr1 vs. mrt	0.4267	-1.906 to 2.759	No	ns	0.9953
ctr1 vs. prc	1.09	-1.243 to 3.423	No	ns	0.7646
ctr2 vs. ctr3	0.2833	-2.049 to 2.616	No	ns	0.9993
ctr2 vs. nrd	-0.07	-2.403 to 2.263	No	ns	>0.9999
ctr2 vs. mrt	-0.07333	-2.406 to 2.259	No	ns	>0.9999
ctr2 vs. prc	0.59	-1.743 to 2.923	No	ns	0.9791
ctr3 vs. nrd	-0.3533	-2.686 to 1.979	No	ns	0.9981
ctr3 vs. mrt	-0.3567	-2.689 to 1.976	No	ns	0.998
ctr3 vs. prc	0.3067	-2.026 to 2.639	No	ns	0.999
nrd vs. mrt	-0.003333	-2.336 to 2.329	No	ns	>0.9999
nrd vs. prc	0.66	-1.673 to 2.993	No	ns	0.9658
mrt vs. prc	0.6633	-1.669 to 2.996	No	ns	0.9651
Geranic acid
ctr1 vs. ctr2	-0.7333	-3.066 to 1.599	No	ns	0.9466
ctr1 vs. ctr3	-1.697	-4.029 to 0.6360	No	ns	0.2992
ctr1 vs. nrd	-0.9333	-3.266 to 1.399	No	ns	0.8626
ctr1 vs. mrt	0.3667	-1.966 to 2.699	No	ns	0.9977
ctr1 vs. prc	-0.5567	-2.889 to 1.776	No	ns	0.9838
ctr2 vs. ctr3	-0.9633	-3.296 to 1.369	No	ns	0.8458
ctr2 vs. nrd	-0.2	-2.533 to 2.133	No	ns	0.9999
ctr2 vs. mrt	1.1	-1.233 to 3.433	No	ns	0.7575
ctr2 vs. prc	0.1767	-2.156 to 2.509	No	ns	>0.9999
ctr3 vs. nrd	0.7633	-1.569 to 3.096	No	ns	0.9371
ctr3 vs. mrt	2.063	-0.2693 to 4.396	No	ns	0.1173
ctr3 vs. prc	1.14	-1.193 to 3.473	No	ns	0.7285
nrd vs. mrt	1.3	-1.033 to 3.633	No	ns	0.603
nrd vs. prc	0.3767	-1.956 to 2.709	No	ns	0.9974
mrt vs. prc	-0.9233	-3.256 to 1.409	No	ns	0.8679
4-Methyltridecane
ctr1 vs. ctr2	-0.06	-2.393 to 2.273	No	ns	>0.9999
ctr1 vs. ctr3	-0.71	-3.043 to 1.623	No	ns	0.9534
ctr1 vs. nrd	-0.7767	-3.109 to 1.556	No	ns	0.9325
ctr1 vs. mrt	-0.1233	-2.456 to 2.209	No	ns	>0.9999
ctr1 vs. prc	-0.51	-2.843 to 1.823	No	ns	0.9891
ctr2 vs. ctr3	-0.65	-2.983 to 1.683	No	ns	0.968
ctr2 vs. nrd	-0.7167	-3.049 to 1.616	No	ns	0.9515
ctr2 vs. mrt	-0.06333	-2.396 to 2.269	No	ns	>0.9999
ctr2 vs. prc	-0.45	-2.783 to 1.883	No	ns	0.9939
ctr3 vs. nrd	-0.06667	-2.399 to 2.266	No	ns	>0.9999
ctr3 vs. mrt	0.5867	-1.746 to 2.919	No	ns	0.9796
ctr3 vs. prc	0.2	-2.133 to 2.533	No	ns	0.9999
nrd vs. mrt	0.6533	-1.679 to 2.986	No	ns	0.9673
nrd vs. prc	0.2667	-2.066 to 2.599	No	ns	0.9995
mrt vs. prc	-0.3867	-2.719 to 1.946	No	ns	0.997
Methyl Eugenol
ctr1 vs. ctr2	0	-2.333 to 2.333	No	ns	>0.9999
ctr1 vs. ctr3	0	-2.333 to 2.333	No	ns	>0.9999
ctr1 vs. nrd	0	-2.333 to 2.333	No	ns	>0.9999
ctr1 vs. mrt	0	-2.333 to 2.333	No	ns	>0.9999
ctr1 vs. prc	0	-2.333 to 2.333	No	ns	>0.9999
ctr2 vs. ctr3	0	-2.333 to 2.333	No	ns	>0.9999
ctr2 vs. nrd	0	-2.333 to 2.333	No	ns	>0.9999
ctr2 vs. mrt	0	-2.333 to 2.333	No	ns	>0.9999
ctr2 vs. prc	0	-2.333 to 2.333	No	ns	>0.9999
ctr3 vs. nrd	0	-2.333 to 2.333	No	ns	>0.9999
ctr3 vs. mrt	0	-2.333 to 2.333	No	ns	>0.9999
ctr3 vs. prc	0	-2.333 to 2.333	No	ns	>0.9999
nrd vs. mrt	0	-2.333 to 2.333	No	ns	>0.9999
nrd vs. prc	0	-2.333 to 2.333	No	ns	>0.9999
mrt vs. prc	0	-2.333 to 2.333	No	ns	>0.9999
(E)-Caryophyllene
ctr1 vs. ctr2	-0.04	-2.373 to 2.293	No	ns	>0.9999
ctr1 vs. ctr3	-0.07333	-2.406 to 2.259	No	ns	>0.9999
ctr1 vs. nrd	-0.37	-2.703 to 1.963	No	ns	0.9976
ctr1 vs. mrt	-1.317	-3.649 to 1.016	No	ns	0.5894
ctr1 vs. prc	-0.18	-2.513 to 2.153	No	ns	>0.9999
ctr2 vs. ctr3	-0.03333	-2.366 to 2.299	No	ns	>0.9999
ctr2 vs. nrd	-0.33	-2.663 to 2.003	No	ns	0.9986
ctr2 vs. mrt	-1.277	-3.609 to 1.056	No	ns	0.6219
ctr2 vs. prc	-0.14	-2.473 to 2.193	No	ns	>0.9999
ctr3 vs. nrd	-0.2967	-2.629 to 2.036	No	ns	0.9992
ctr3 vs. mrt	-1.243	-3.576 to 1.089	No	ns	0.6486
ctr3 vs. prc	-0.1067	-2.439 to 2.226	No	ns	>0.9999
nrd vs. mrt	-0.9467	-3.279 to 1.386	No	ns	0.8553
nrd vs. prc	0.19	-2.143 to 2.523	No	ns	>0.9999
mrt vs. prc	1.137	-1.196 to 3.469	No	ns	0.7309
Group AF
ctr1 vs. ctr2	-0.23	-2.563 to 2.103	No	ns	0.9998
ctr1 vs. ctr3	-0.2467	-2.579 to 2.086	No	ns	0.9997
ctr1 vs. nrd	-0.3367	-2.669 to 1.996	No	ns	0.9985
ctr1 vs. mrt	-0.09333	-2.426 to 2.239	No	ns	>0.9999
ctr1 vs. prc	-0.3533	-2.686 to 1.979	No	ns	0.9981
ctr2 vs. ctr3	-0.01667	-2.349 to 2.316	No	ns	>0.9999
ctr2 vs. nrd	-0.1067	-2.439 to 2.226	No	ns	>0.9999
ctr2 vs. mrt	0.1367	-2.196 to 2.469	No	ns	>0.9999
ctr2 vs. prc	-0.1233	-2.456 to 2.209	No	ns	>0.9999
ctr3 vs. nrd	-0.09	-2.423 to 2.243	No	ns	>0.9999
ctr3 vs. mrt	0.1533	-2.179 to 2.486	No	ns	>0.9999
ctr3 vs. prc	-0.1067	-2.439 to 2.226	No	ns	>0.9999
nrd vs. mrt	0.2433	-2.089 to 2.576	No	ns	0.9997
nrd vs. prc	-0.01667	-2.349 to 2.316	No	ns	>0.9999
mrt vs. prc	-0.26	-2.593 to 2.073	No	ns	0.9996
(E)-α-Bergamotene
ctr1 vs. ctr2	-0.07	-2.403 to 2.263	No	ns	>0.9999
ctr1 vs. ctr3	-0.28	-2.613 to 2.053	No	ns	0.9994
ctr1 vs. nrd	-0.1567	-2.489 to 2.176	No	ns	>0.9999
ctr1 vs. mrt	0.35	-1.983 to 2.683	No	ns	0.9981
ctr1 vs. prc	0.35	-1.983 to 2.683	No	ns	0.9981
ctr2 vs. ctr3	-0.21	-2.543 to 2.123	No	ns	0.9998
ctr2 vs. nrd	-0.08667	-2.419 to 2.246	No	ns	>0.9999
ctr2 vs. mrt	0.42	-1.913 to 2.753	No	ns	0.9956
ctr2 vs. prc	0.42	-1.913 to 2.753	No	ns	0.9956
ctr3 vs. nrd	0.1233	-2.209 to 2.456	No	ns	>0.9999
ctr3 vs. mrt	0.63	-1.703 to 2.963	No	ns	0.9721
ctr3 vs. prc	0.63	-1.703 to 2.963	No	ns	0.9721
nrd vs. mrt	0.5067	-1.826 to 2.839	No	ns	0.9895
nrd vs. prc	0.5067	-1.826 to 2.839	No	ns	0.9895
mrt vs. prc	0	-2.333 to 2.333	No	ns	>0.9999
(E)-β-Famesene
ctr1 vs. ctr2	-0.27	-2.603 to 2.063	No	ns	0.9995
ctr1 vs. ctr3	0.15	-2.183 to 2.483	No	ns	>0.9999
ctr1 vs. nrd	-0.2867	-2.619 to 2.046	No	ns	0.9993
ctr1 vs. mrt	0.4167	-1.916 to 2.749	No	ns	0.9958
ctr1 vs. prc	0.4167	-1.916 to 2.749	No	ns	0.9958
ctr2 vs. ctr3	0.42	-1.913 to 2.753	No	ns	0.9956
ctr2 vs. nrd	-0.01667	-2.349 to 2.316	No	ns	>0.9999
ctr2 vs. mrt	0.6867	-1.646 to 3.019	No	ns	0.9595
ctr2 vs. prc	0.6867	-1.646 to 3.019	No	ns	0.9595
ctr3 vs. nrd	-0.4367	-2.769 to 1.896	No	ns	0.9947
ctr3 vs. mrt	0.2667	-2.066 to 2.599	No	ns	0.9995
ctr3 vs. prc	0.2667	-2.066 to 2.599	No	ns	0.9995
nrd vs. mrt	0.7033	-1.629 to 3.036	No	ns	0.9552
nrd vs. prc	0.7033	-1.629 to 3.036	No	ns	0.9552
mrt vs. prc	0	-2.333 to 2.333	No	ns	>0.9999
Humulene
ctr1 vs. ctr2	0	-2.333 to 2.333	No	ns	>0.9999
ctr1 vs. ctr3	0	-2.333 to 2.333	No	ns	>0.9999
ctr1 vs. nrd	0	-2.333 to 2.333	No	ns	>0.9999
ctr1 vs. mrt	-0.2933	-2.626 to 2.039	No	ns	0.9992
ctr1 vs. prc	0	-2.333 to 2.333	No	ns	>0.9999
ctr2 vs. ctr3	0	-2.333 to 2.333	No	ns	>0.9999
ctr2 vs. nrd	0	-2.333 to 2.333	No	ns	>0.9999
ctr2 vs. mrt	-0.2933	-2.626 to 2.039	No	ns	0.9992
ctr2 vs. prc	0	-2.333 to 2.333	No	ns	>0.9999
ctr3 vs. nrd	0	-2.333 to 2.333	No	ns	>0.9999
ctr3 vs. mrt	-0.2933	-2.626 to 2.039	No	ns	0.9992
ctr3 vs. prc	0	-2.333 to 2.333	No	ns	>0.9999
nrd vs. mrt	-0.2933	-2.626 to 2.039	No	ns	0.9992
nrd vs. prc	0	-2.333 to 2.333	No	ns	>0.9999
mrt vs. prc	0.2933	-2.039 to 2.626	No	ns	0.9992
α-Curcumene
ctr1 vs. ctr2	0.03	-2.303 to 2.363	No	ns	>0.9999
ctr1 vs. ctr3	-0.06667	-2.399 to 2.266	No	ns	>0.9999
ctr1 vs. nrd	-0.006667	-2.339 to 2.326	No	ns	>0.9999
ctr1 vs. mrt	0.003333	-2.329 to 2.336	No	ns	>0.9999
ctr1 vs. prc	-0.08667	-2.419 to 2.246	No	ns	>0.9999
ctr2 vs. ctr3	-0.09667	-2.429 to 2.236	No	ns	>0.9999
ctr2 vs. nrd	-0.03667	-2.369 to 2.296	No	ns	>0.9999
ctr2 vs. mrt	-0.02667	-2.359 to 2.306	No	ns	>0.9999
ctr2 vs. prc	-0.1167	-2.449 to 2.216	No	ns	>0.9999
ctr3 vs. nrd	0.06	-2.273 to 2.393	No	ns	>0.9999
ctr3 vs. mrt	0.07	-2.263 to 2.403	No	ns	>0.9999
ctr3 vs. prc	-0.02	-2.353 to 2.313	No	ns	>0.9999
nrd vs. mrt	0.01	-2.323 to 2.343	No	ns	>0.9999
nrd vs. prc	-0.08	-2.413 to 2.253	No	ns	>0.9999
mrt vs. prc	-0.09	-2.423 to 2.243	No	ns	>0.9999
(Z,E)-α-Farnesene
ctr1 vs. ctr2	0.04	-2.293 to 2.373	No	ns	>0.9999
ctr1 vs. ctr3	-0.1267	-2.459 to 2.206	No	ns	>0.9999
ctr1 vs. nrd	-0.1633	-2.496 to 2.169	No	ns	>0.9999
ctr1 vs. mrt	0.1633	-2.169 to 2.496	No	ns	>0.9999
ctr1 vs. prc	0.2367	-2.096 to 2.569	No	ns	0.9997
ctr2 vs. ctr3	-0.1667	-2.499 to 2.166	No	ns	>0.9999
ctr2 vs. nrd	-0.2033	-2.536 to 2.129	No	ns	0.9999
ctr2 vs. mrt	0.1233	-2.209 to 2.456	No	ns	>0.9999
ctr2 vs. prc	0.1967	-2.136 to 2.529	No	ns	0.9999
ctr3 vs. nrd	-0.03667	-2.369 to 2.296	No	ns	>0.9999
ctr3 vs. mrt	0.29	-2.043 to 2.623	No	ns	0.9993
ctr3 vs. prc	0.3633	-1.969 to 2.696	No	ns	0.9978
nrd vs. mrt	0.3267	-2.006 to 2.659	No	ns	0.9987
nrd vs. prc	0.4	-1.933 to 2.733	No	ns	0.9965
mrt vs. prc	0.07333	-2.259 to 2.406	No	ns	>0.9999
2-Tridecanone
ctr1 vs. ctr2	-0.9167	-3.249 to 1.416	No	ns	0.8714
ctr1 vs. ctr3	-3.667	-5.999 to -1.334	Yes	***	0.0001
ctr1 vs. nrd	-0.17	-2.503 to 2.163	No	ns	>0.9999
ctr1 vs. mrt	0.1533	-2.179 to 2.486	No	ns	>0.9999
ctr1 vs. prc	0.2	-2.133 to 2.533	No	ns	0.9999
ctr2 vs. ctr3	-2.75	-5.083 to -0.4174	Yes	*	0.0103
ctr2 vs. nrd	0.7467	-1.586 to 3.079	No	ns	0.9425
ctr2 vs. mrt	1.07	-1.263 to 3.403	No	ns	0.7785
ctr2 vs. prc	1.117	-1.216 to 3.449	No	ns	0.7456
ctr3 vs. nrd	3.497	1.164 to 5.829	Yes	***	0.0003
ctr3 vs. mrt	3.82	1.487 to 6.153	Yes	****	<0.0001
ctr3 vs. prc	3.867	1.534 to 6.199	Yes	****	<0.0001
nrd vs. mrt	0.3233	-2.009 to 2.656	No	ns	0.9987
nrd vs. prc	0.37	-1.963 to 2.703	No	ns	0.9976
mrt vs. prc	0.04667	-2.286 to 2.379	No	ns	>0.9999
γ-Cadinene
ctr1 vs. ctr2	0	-2.333 to 2.333	No	ns	>0.9999
ctr1 vs. ctr3	0	-2.333 to 2.333	No	ns	>0.9999
ctr1 vs. nrd	0	-2.333 to 2.333	No	ns	>0.9999
ctr1 vs. mrt	0	-2.333 to 2.333	No	ns	>0.9999
ctr1 vs. prc	-1.273	-3.606 to 1.059	No	ns	0.6246
ctr2 vs. ctr3	0	-2.333 to 2.333	No	ns	>0.9999
ctr2 vs. nrd	0	-2.333 to 2.333	No	ns	>0.9999
ctr2 vs. mrt	0	-2.333 to 2.333	No	ns	>0.9999
ctr2 vs. prc	-1.273	-3.606 to 1.059	No	ns	0.6246
ctr3 vs. nrd	0	-2.333 to 2.333	No	ns	>0.9999
ctr3 vs. mrt	0	-2.333 to 2.333	No	ns	>0.9999
ctr3 vs. prc	-1.273	-3.606 to 1.059	No	ns	0.6246
nrd vs. mrt	0	-2.333 to 2.333	No	ns	>0.9999
nrd vs. prc	-1.273	-3.606 to 1.059	No	ns	0.6246
mrt vs. prc	-1.273	-3.606 to 1.059	No	ns	0.6246
(Z)-Calamenene
ctr1 vs. ctr2	0	-2.333 to 2.333	No	ns	>0.9999
ctr1 vs. ctr3	0	-2.333 to 2.333	No	ns	>0.9999
ctr1 vs. nrd	0	-2.333 to 2.333	No	ns	>0.9999
ctr1 vs. mrt	0	-2.333 to 2.333	No	ns	>0.9999
ctr1 vs. prc	-0.16	-2.493 to 2.173	No	ns	>0.9999
ctr2 vs. ctr3	0	-2.333 to 2.333	No	ns	>0.9999
ctr2 vs. nrd	0	-2.333 to 2.333	No	ns	>0.9999
ctr2 vs. mrt	0	-2.333 to 2.333	No	ns	>0.9999
ctr2 vs. prc	-0.16	-2.493 to 2.173	No	ns	>0.9999
ctr3 vs. nrd	0	-2.333 to 2.333	No	ns	>0.9999
ctr3 vs. mrt	0	-2.333 to 2.333	No	ns	>0.9999
ctr3 vs. prc	-0.16	-2.493 to 2.173	No	ns	>0.9999
nrd vs. mrt	0	-2.333 to 2.333	No	ns	>0.9999
nrd vs. prc	-0.16	-2.493 to 2.173	No	ns	>0.9999
mrt vs. prc	-0.16	-2.493 to 2.173	No	ns	>0.9999
Nerolidol
ctr1 vs. ctr2	0	-2.333 to 2.333	No	ns	>0.9999
ctr1 vs. ctr3	0	-2.333 to 2.333	No	ns	>0.9999
ctr1 vs. nrd	0	-2.333 to 2.333	No	ns	>0.9999
ctr1 vs. mrt	-0.1733	-2.506 to 2.159	No	ns	>0.9999
ctr1 vs. prc	0	-2.333 to 2.333	No	ns	>0.9999
ctr2 vs. ctr3	0	-2.333 to 2.333	No	ns	>0.9999
ctr2 vs. nrd	0	-2.333 to 2.333	No	ns	>0.9999
ctr2 vs. mrt	-0.1733	-2.506 to 2.159	No	ns	>0.9999
ctr2 vs. prc	0	-2.333 to 2.333	No	ns	>0.9999
ctr3 vs. nrd	0	-2.333 to 2.333	No	ns	>0.9999
ctr3 vs. mrt	-0.1733	-2.506 to 2.159	No	ns	>0.9999
ctr3 vs. prc	0	-2.333 to 2.333	No	ns	>0.9999
nrd vs. mrt	-0.1733	-2.506 to 2.159	No	ns	>0.9999
nrd vs. prc	0	-2.333 to 2.333	No	ns	>0.9999
mrt vs. prc	0.1733	-2.159 to 2.506	No	ns	>0.9999
Caryophyllene oxide
ctr1 vs. ctr2	0	-2.333 to 2.333	No	ns	>0.9999
ctr1 vs. ctr3	0	-2.333 to 2.333	No	ns	>0.9999
ctr1 vs. nrd	0	-2.333 to 2.333	No	ns	>0.9999
ctr1 vs. mrt	-0.53	-2.863 to 1.803	No	ns	0.9871
ctr1 vs. prc	-1.003	-3.336 to 1.329	No	ns	0.822
ctr2 vs. ctr3	0	-2.333 to 2.333	No	ns	>0.9999
ctr2 vs. nrd	0	-2.333 to 2.333	No	ns	>0.9999
ctr2 vs. mrt	-0.53	-2.863 to 1.803	No	ns	0.9871
ctr2 vs. prc	-1.003	-3.336 to 1.329	No	ns	0.822
ctr3 vs. nrd	0	-2.333 to 2.333	No	ns	>0.9999
ctr3 vs. mrt	-0.53	-2.863 to 1.803	No	ns	0.9871
ctr3 vs. prc	-1.003	-3.336 to 1.329	No	ns	0.822
nrd vs. mrt	-0.53	-2.863 to 1.803	No	ns	0.9871
nrd vs. prc	-1.003	-3.336 to 1.329	No	ns	0.822
mrt vs. prc	-0.4733	-2.806 to 1.859	No	ns	0.9923
2-Pentadecanone
ctr1 vs. ctr2	0	-2.333 to 2.333	No	ns	>0.9999
ctr1 vs. ctr3	-0.3733	-2.706 to 1.959	No	ns	0.9975
ctr1 vs. nrd	0	-2.333 to 2.333	No	ns	>0.9999
ctr1 vs. mrt	0	-2.333 to 2.333	No	ns	>0.9999
ctr1 vs. prc	0	-2.333 to 2.333	No	ns	>0.9999
ctr2 vs. ctr3	-0.3733	-2.706 to 1.959	No	ns	0.9975
ctr2 vs. nrd	0	-2.333 to 2.333	No	ns	>0.9999
ctr2 vs. mrt	0	-2.333 to 2.333	No	ns	>0.9999
ctr2 vs. prc	0	-2.333 to 2.333	No	ns	>0.9999
ctr3 vs. nrd	0.3733	-1.959 to 2.706	No	ns	0.9975
ctr3 vs. mrt	0.3733	-1.959 to 2.706	No	ns	0.9975
ctr3 vs. prc	0.3733	-1.959 to 2.706	No	ns	0.9975
nrd vs. mrt	0	-2.333 to 2.333	No	ns	>0.9999
nrd vs. prc	0	-2.333 to 2.333	No	ns	>0.9999
mrt vs. prc	0	-2.333 to 2.333	No	ns	>0.9999
(Z,E)-Farnesol
ctr1 vs. ctr2	0	-2.333 to 2.333	No	ns	>0.9999
ctr1 vs. ctr3	0	-2.333 to 2.333	No	ns	>0.9999
ctr1 vs. nrd	0	-2.333 to 2.333	No	ns	>0.9999
ctr1 vs. mrt	-0.8967	-3.229 to 1.436	No	ns	0.8816
ctr1 vs. prc	0	-2.333 to 2.333	No	ns	>0.9999
ctr2 vs. ctr3	0	-2.333 to 2.333	No	ns	>0.9999
ctr2 vs. nrd	0	-2.333 to 2.333	No	ns	>0.9999
ctr2 vs. mrt	-0.8967	-3.229 to 1.436	No	ns	0.8816
ctr2 vs. prc	0	-2.333 to 2.333	No	ns	>0.9999
ctr3 vs. nrd	0	-2.333 to 2.333	No	ns	>0.9999
ctr3 vs. mrt	-0.8967	-3.229 to 1.436	No	ns	0.8816
ctr3 vs. prc	0	-2.333 to 2.333	No	ns	>0.9999
nrd vs. mrt	-0.8967	-3.229 to 1.436	No	ns	0.8816
nrd vs. prc	0	-2.333 to 2.333	No	ns	>0.9999
mrt vs. prc	0.8967	-1.436 to 3.229	No	ns	0.8816
Geranyl hexanoate
ctr1 vs. ctr2	0	-2.333 to 2.333	No	ns	>0.9999
ctr1 vs. ctr3	0	-2.333 to 2.333	No	ns	>0.9999
ctr1 vs. nrd	0	-2.333 to 2.333	No	ns	>0.9999
ctr1 vs. mrt	-1.423	-3.756 to 0.9093	No	ns	0.5025
ctr1 vs. prc	0	-2.333 to 2.333	No	ns	>0.9999
ctr2 vs. ctr3	0	-2.333 to 2.333	No	ns	>0.9999
ctr2 vs. nrd	0	-2.333 to 2.333	No	ns	>0.9999
ctr2 vs. mrt	-1.423	-3.756 to 0.9093	No	ns	0.5025
ctr2 vs. prc	0	-2.333 to 2.333	No	ns	>0.9999
ctr3 vs. nrd	0	-2.333 to 2.333	No	ns	>0.9999
ctr3 vs. mrt	-1.423	-3.756 to 0.9093	No	ns	0.5025
ctr3 vs. prc	0	-2.333 to 2.333	No	ns	>0.9999
nrd vs. mrt	-1.423	-3.756 to 0.9093	No	ns	0.5025
nrd vs. prc	0	-2.333 to 2.333	No	ns	>0.9999
mrt vs. prc	1.423	-0.9093 to 3.756	No	ns	0.5025
Test details	Mean 1	Mean 2	Mean Diff.	SE of diff.	N1	N2	q	DF
Sulcatone
ctr1 vs. ctr2	0	0	0	0.8156	3	3	0	540
ctr1 vs. ctr3	0	0	0	0.8156	3	3	0	540
ctr1 vs. nrd	0	0	0	0.8156	3	3	0	540
ctr1 vs. mrt	0	0	0	0.8156	3	3	0	540
ctr1 vs. prc	0	0.37	-0.37	0.8156	3	3	0.6416	540
ctr2 vs. ctr3	0	0	0	0.8156	3	3	0	540
ctr2 vs. nrd	0	0	0	0.8156	3	3	0	540
ctr2 vs. mrt	0	0	0	0.8156	3	3	0	540
ctr2 vs. prc	0	0.37	-0.37	0.8156	3	3	0.6416	540
ctr3 vs. nrd	0	0	0	0.8156	3	3	0	540
ctr3 vs. mrt	0	0	0	0.8156	3	3	0	540
ctr3 vs. prc	0	0.37	-0.37	0.8156	3	3	0.6416	540
nrd vs. mrt	0	0	0	0.8156	3	3	0	540
nrd vs. prc	0	0.37	-0.37	0.8156	3	3	0.6416	540
mrt vs. prc	0	0.37	-0.37	0.8156	3	3	0.6416	540
β-Myrcene
ctr1 vs. ctr2	3.73	2.443	1.287	0.8156	3	3	2.231	540
ctr1 vs. ctr3	3.73	2.647	1.083	0.8156	3	3	1.878	540
ctr1 vs. nrd	3.73	1.61	2.12	0.8156	3	3	3.676	540
ctr1 vs. mrt	3.73	0.1633	3.567	0.8156	3	3	6.184	540
ctr1 vs. prc	3.73	0	3.73	0.8156	3	3	6.468	540
ctr2 vs. ctr3	2.443	2.647	-0.2033	0.8156	3	3	0.3526	540
ctr2 vs. nrd	2.443	1.61	0.8333	0.8156	3	3	1.445	540
ctr2 vs. mrt	2.443	0.1633	2.28	0.8156	3	3	3.953	540
ctr2 vs. prc	2.443	0	2.443	0.8156	3	3	4.237	540
ctr3 vs. nrd	2.647	1.61	1.037	0.8156	3	3	1.798	540
ctr3 vs. mrt	2.647	0.1633	2.483	0.8156	3	3	4.306	540
ctr3 vs. prc	2.647	0	2.647	0.8156	3	3	4.589	540
nrd vs. mrt	1.61	0.1633	1.447	0.8156	3	3	2.508	540
nrd vs. prc	1.61	0	1.61	0.8156	3	3	2.792	540
mrt vs. prc	0.1633	0	0.1633	0.8156	3	3	0.2832	540
α-Phellandrene
ctr1 vs. ctr2	0	0	0	0.8156	3	3	0	540
ctr1 vs. ctr3	0	0	0	0.8156	3	3	0	540
ctr1 vs. nrd	0	0	0	0.8156	3	3	0	540
ctr1 vs. mrt	0	0	0	0.8156	3	3	0	540
ctr1 vs. prc	0	0	0	0.8156	3	3	0	540
ctr2 vs. ctr3	0	0	0	0.8156	3	3	0	540
ctr2 vs. nrd	0	0	0	0.8156	3	3	0	540
ctr2 vs. mrt	0	0	0	0.8156	3	3	0	540
ctr2 vs. prc	0	0	0	0.8156	3	3	0	540
ctr3 vs. nrd	0	0	0	0.8156	3	3	0	540
ctr3 vs. mrt	0	0	0	0.8156	3	3	0	540
ctr3 vs. prc	0	0	0	0.8156	3	3	0	540
nrd vs. mrt	0	0	0	0.8156	3	3	0	540
nrd vs. prc	0	0	0	0.8156	3	3	0	540
mrt vs. prc	0	0	0	0.8156	3	3	0	540
(Z)-Myroxide
ctr1 vs. ctr2	0.27	0.3033	-0.03333	0.8156	3	3	0.0578	540
ctr1 vs. ctr3	0.27	0.1933	0.07667	0.8156	3	3	0.1329	540
ctr1 vs. nrd	0.27	0.22	0.05	0.8156	3	3	0.0867	540
ctr1 vs. mrt	0.27	0	0.27	0.8156	3	3	0.4682	540
ctr1 vs. prc	0.27	0	0.27	0.8156	3	3	0.4682	540
ctr2 vs. ctr3	0.3033	0.1933	0.11	0.8156	3	3	0.1907	540
ctr2 vs. nrd	0.3033	0.22	0.08333	0.8156	3	3	0.1445	540
ctr2 vs. mrt	0.3033	0	0.3033	0.8156	3	3	0.526	540
ctr2 vs. prc	0.3033	0	0.3033	0.8156	3	3	0.526	540
ctr3 vs. nrd	0.1933	0.22	-0.02667	0.8156	3	3	0.04624	540
ctr3 vs. mrt	0.1933	0	0.1933	0.8156	3	3	0.3352	540
ctr3 vs. prc	0.1933	0	0.1933	0.8156	3	3	0.3352	540
nrd vs. mrt	0.22	0	0.22	0.8156	3	3	0.3815	540
nrd vs. prc	0.22	0	0.22	0.8156	3	3	0.3815	540
mrt vs. prc	0	0	0	0.8156	3	3	0	540
Linalool
ctr1 vs. ctr2	0.37	0.4467	-0.07667	0.8156	3	3	0.1329	540
ctr1 vs. ctr3	0.37	0.68	-0.31	0.8156	3	3	0.5375	540
ctr1 vs. nrd	0.37	0.2467	0.1233	0.8156	3	3	0.2139	540
ctr1 vs. mrt	0.37	2.477	-2.107	0.8156	3	3	3.653	540
ctr1 vs. prc	0.37	0.2933	0.07667	0.8156	3	3	0.1329	540
ctr2 vs. ctr3	0.4467	0.68	-0.2333	0.8156	3	3	0.4046	540
ctr2 vs. nrd	0.4467	0.2467	0.2	0.8156	3	3	0.3468	540
ctr2 vs. mrt	0.4467	2.477	-2.03	0.8156	3	3	3.52	540
ctr2 vs. prc	0.4467	0.2933	0.1533	0.8156	3	3	0.2659	540
ctr3 vs. nrd	0.68	0.2467	0.4333	0.8156	3	3	0.7514	540
ctr3 vs. mrt	0.68	2.477	-1.797	0.8156	3	3	3.115	540
ctr3 vs. prc	0.68	0.2933	0.3867	0.8156	3	3	0.6705	540
nrd vs. mrt	0.2467	2.477	-2.23	0.8156	3	3	3.867	540
nrd vs. prc	0.2467	0.2933	-0.04667	0.8156	3	3	0.08092	540
mrt vs. prc	2.477	0.2933	2.183	0.8156	3	3	3.786	540
2-Undecyne
ctr1 vs. ctr2	0	0	0	0.8156	3	3	0	540
ctr1 vs. ctr3	0	0	0	0.8156	3	3	0	540
ctr1 vs. nrd	0	0	0	0.8156	3	3	0	540
ctr1 vs. mrt	0	0	0	0.8156	3	3	0	540
ctr1 vs. prc	0	0	0	0.8156	3	3	0	540
ctr2 vs. ctr3	0	0	0	0.8156	3	3	0	540
ctr2 vs. nrd	0	0	0	0.8156	3	3	0	540
ctr2 vs. mrt	0	0	0	0.8156	3	3	0	540
ctr2 vs. prc	0	0	0	0.8156	3	3	0	540
ctr3 vs. nrd	0	0	0	0.8156	3	3	0	540
ctr3 vs. mrt	0	0	0	0.8156	3	3	0	540
ctr3 vs. prc	0	0	0	0.8156	3	3	0	540
nrd vs. mrt	0	0	0	0.8156	3	3	0	540
nrd vs. prc	0	0	0	0.8156	3	3	0	540
mrt vs. prc	0	0	0	0.8156	3	3	0	540
Exo-isocitral
ctr1 vs. ctr2	0.1833	0.09333	0.09	0.8156	3	3	0.1561	540
ctr1 vs. ctr3	0.1833	0.09	0.09333	0.8156	3	3	0.1618	540
ctr1 vs. nrd	0.1833	0.09667	0.08667	0.8156	3	3	0.1503	540
ctr1 vs. mrt	0.1833	0	0.1833	0.8156	3	3	0.3179	540
ctr1 vs. prc	0.1833	0.16	0.02333	0.8156	3	3	0.04046	540
ctr2 vs. ctr3	0.09333	0.09	0.003333	0.8156	3	3	0.00578	540
ctr2 vs. nrd	0.09333	0.09667	-0.003333	0.8156	3	3	0.00578	540
ctr2 vs. mrt	0.09333	0	0.09333	0.8156	3	3	0.1618	540
ctr2 vs. prc	0.09333	0.16	-0.06667	0.8156	3	3	0.1156	540
ctr3 vs. nrd	0.09	0.09667	-0.006667	0.8156	3	3	0.01156	540
ctr3 vs. mrt	0.09	0	0.09	0.8156	3	3	0.1561	540
ctr3 vs. prc	0.09	0.16	-0.07	0.8156	3	3	0.1214	540
nrd vs. mrt	0.09667	0	0.09667	0.8156	3	3	0.1676	540
nrd vs. prc	0.09667	0.16	-0.06333	0.8156	3	3	0.1098	540
mrt vs. prc	0	0.16	-0.16	0.8156	3	3	0.2774	540
(R,R)-Chrysanthemal
ctr1 vs. ctr2	0	0	0	0.8156	3	3	0	540
ctr1 vs. ctr3	0	0	0	0.8156	3	3	0	540
ctr1 vs. nrd	0	0	0	0.8156	3	3	0	540
ctr1 vs. mrt	0	0	0	0.8156	3	3	0	540
ctr1 vs. prc	0	0	0	0.8156	3	3	0	540
ctr2 vs. ctr3	0	0	0	0.8156	3	3	0	540
ctr2 vs. nrd	0	0	0	0.8156	3	3	0	540
ctr2 vs. mrt	0	0	0	0.8156	3	3	0	540
ctr2 vs. prc	0	0	0	0.8156	3	3	0	540
ctr3 vs. nrd	0	0	0	0.8156	3	3	0	540
ctr3 vs. mrt	0	0	0	0.8156	3	3	0	540
ctr3 vs. prc	0	0	0	0.8156	3	3	0	540
nrd vs. mrt	0	0	0	0.8156	3	3	0	540
nrd vs. prc	0	0	0	0.8156	3	3	0	540
mrt vs. prc	0	0	0	0.8156	3	3	0	540
Citronellal
ctr1 vs. ctr2	0	0	0	0.8156	3	3	0	540
ctr1 vs. ctr3	0	0	0	0.8156	3	3	0	540
ctr1 vs. nrd	0	0	0	0.8156	3	3	0	540
ctr1 vs. mrt	0	0	0	0.8156	3	3	0	540
ctr1 vs. prc	0	0	0	0.8156	3	3	0	540
ctr2 vs. ctr3	0	0	0	0.8156	3	3	0	540
ctr2 vs. nrd	0	0	0	0.8156	3	3	0	540
ctr2 vs. mrt	0	0	0	0.8156	3	3	0	540
ctr2 vs. prc	0	0	0	0.8156	3	3	0	540
ctr3 vs. nrd	0	0	0	0.8156	3	3	0	540
ctr3 vs. mrt	0	0	0	0.8156	3	3	0	540
ctr3 vs. prc	0	0	0	0.8156	3	3	0	540
nrd vs. mrt	0	0	0	0.8156	3	3	0	540
nrd vs. prc	0	0	0	0.8156	3	3	0	540
mrt vs. prc	0	0	0	0.8156	3	3	0	540
Menthone
ctr1 vs. ctr2	0	0	0	0.8156	3	3	0	540
ctr1 vs. ctr3	0	0	0	0.8156	3	3	0	540
ctr1 vs. nrd	0	0	0	0.8156	3	3	0	540
ctr1 vs. mrt	0	0.08333	-0.08333	0.8156	3	3	0.1445	540
ctr1 vs. prc	0	0.09	-0.09	0.8156	3	3	0.1561	540
ctr2 vs. ctr3	0	0	0	0.8156	3	3	0	540
ctr2 vs. nrd	0	0	0	0.8156	3	3	0	540
ctr2 vs. mrt	0	0.08333	-0.08333	0.8156	3	3	0.1445	540
ctr2 vs. prc	0	0.09	-0.09	0.8156	3	3	0.1561	540
ctr3 vs. nrd	0	0	0	0.8156	3	3	0	540
ctr3 vs. mrt	0	0.08333	-0.08333	0.8156	3	3	0.1445	540
ctr3 vs. prc	0	0.09	-0.09	0.8156	3	3	0.1561	540
nrd vs. mrt	0	0.08333	-0.08333	0.8156	3	3	0.1445	540
nrd vs. prc	0	0.09	-0.09	0.8156	3	3	0.1561	540
mrt vs. prc	0.08333	0.09	-0.006667	0.8156	3	3	0.01156	540
Isomenthone
ctr1 vs. ctr2	0	0	0	0.8156	3	3	0	540
ctr1 vs. ctr3	0	0	0	0.8156	3	3	0	540
ctr1 vs. nrd	0	0	0	0.8156	3	3	0	540
ctr1 vs. mrt	0	0.05333	-0.05333	0.8156	3	3	0.09248	540
ctr1 vs. prc	0	0	0	0.8156	3	3	0	540
ctr2 vs. ctr3	0	0	0	0.8156	3	3	0	540
ctr2 vs. nrd	0	0	0	0.8156	3	3	0	540
ctr2 vs. mrt	0	0.05333	-0.05333	0.8156	3	3	0.09248	540
ctr2 vs. prc	0	0	0	0.8156	3	3	0	540
ctr3 vs. nrd	0	0	0	0.8156	3	3	0	540
ctr3 vs. mrt	0	0.05333	-0.05333	0.8156	3	3	0.09248	540
ctr3 vs. prc	0	0	0	0.8156	3	3	0	540
nrd vs. mrt	0	0.05333	-0.05333	0.8156	3	3	0.09248	540
nrd vs. prc	0	0	0	0.8156	3	3	0	540
mrt vs. prc	0.05333	0	0.05333	0.8156	3	3	0.09248	540
Isoneral
ctr1 vs. ctr2	0.3333	0.2667	0.06667	0.8156	3	3	0.1156	540
ctr1 vs. ctr3	0.3333	0.38	-0.04667	0.8156	3	3	0.08092	540
ctr1 vs. nrd	0.3333	0.2367	0.09667	0.8156	3	3	0.1676	540
ctr1 vs. mrt	0.3333	0	0.3333	0.8156	3	3	0.578	540
ctr1 vs. prc	0.3333	0.31	0.02333	0.8156	3	3	0.04046	540
ctr2 vs. ctr3	0.2667	0.38	-0.1133	0.8156	3	3	0.1965	540
ctr2 vs. nrd	0.2667	0.2367	0.03	0.8156	3	3	0.05202	540
ctr2 vs. mrt	0.2667	0	0.2667	0.8156	3	3	0.4624	540
ctr2 vs. prc	0.2667	0.31	-0.04333	0.8156	3	3	0.07514	540
ctr3 vs. nrd	0.38	0.2367	0.1433	0.8156	3	3	0.2485	540
ctr3 vs. mrt	0.38	0	0.38	0.8156	3	3	0.6589	540
ctr3 vs. prc	0.38	0.31	0.07	0.8156	3	3	0.1214	540
nrd vs. mrt	0.2367	0	0.2367	0.8156	3	3	0.4104	540
nrd vs. prc	0.2367	0.31	-0.07333	0.8156	3	3	0.1272	540
mrt vs. prc	0	0.31	-0.31	0.8156	3	3	0.5375	540
Rose furan oxide
ctr1 vs. ctr2	0.21	0.1767	0.03333	0.8156	3	3	0.0578	540
ctr1 vs. ctr3	0.21	0.2067	0.003333	0.8156	3	3	0.00578	540
ctr1 vs. nrd	0.21	0.1033	0.1067	0.8156	3	3	0.185	540
ctr1 vs. mrt	0.21	0	0.21	0.8156	3	3	0.3641	540
ctr1 vs. prc	0.21	0.1833	0.02667	0.8156	3	3	0.04624	540
ctr2 vs. ctr3	0.1767	0.2067	-0.03	0.8156	3	3	0.05202	540
ctr2 vs. nrd	0.1767	0.1033	0.07333	0.8156	3	3	0.1272	540
ctr2 vs. mrt	0.1767	0	0.1767	0.8156	3	3	0.3063	540
ctr2 vs. prc	0.1767	0.1833	-0.006667	0.8156	3	3	0.01156	540
ctr3 vs. nrd	0.2067	0.1033	0.1033	0.8156	3	3	0.1792	540
ctr3 vs. mrt	0.2067	0	0.2067	0.8156	3	3	0.3583	540
ctr3 vs. prc	0.2067	0.1833	0.02333	0.8156	3	3	0.04046	540
nrd vs. mrt	0.1033	0	0.1033	0.8156	3	3	0.1792	540
nrd vs. prc	0.1033	0.1833	-0.08	0.8156	3	3	0.1387	540
mrt vs. prc	0	0.1833	-0.1833	0.8156	3	3	0.3179	540
Isogeranial
ctr1 vs. ctr2	0.5233	0.37	0.1533	0.8156	3	3	0.2659	540
ctr1 vs. ctr3	0.5233	0.32	0.2033	0.8156	3	3	0.3526	540
ctr1 vs. nrd	0.5233	0.32	0.2033	0.8156	3	3	0.3526	540
ctr1 vs. mrt	0.5233	0	0.5233	0.8156	3	3	0.9074	540
ctr1 vs. prc	0.5233	0.6067	-0.08333	0.8156	3	3	0.1445	540
ctr2 vs. ctr3	0.37	0.32	0.05	0.8156	3	3	0.0867	540
ctr2 vs. nrd	0.37	0.32	0.05	0.8156	3	3	0.0867	540
ctr2 vs. mrt	0.37	0	0.37	0.8156	3	3	0.6416	540
ctr2 vs. prc	0.37	0.6067	-0.2367	0.8156	3	3	0.4104	540
ctr3 vs. nrd	0.32	0.32	0	0.8156	3	3	0	540
ctr3 vs. mrt	0.32	0	0.32	0.8156	3	3	0.5549	540
ctr3 vs. prc	0.32	0.6067	-0.2867	0.8156	3	3	0.4971	540
nrd vs. mrt	0.32	0	0.32	0.8156	3	3	0.5549	540
nrd vs. prc	0.32	0.6067	-0.2867	0.8156	3	3	0.4971	540
mrt vs. prc	0	0.6067	-0.6067	0.8156	3	3	1.052	540
Estragole
ctr1 vs. ctr2	0.2967	0.1967	0.1	0.8156	3	3	0.1734	540
ctr1 vs. ctr3	0.2967	0.48	-0.1833	0.8156	3	3	0.3179	540
ctr1 vs. nrd	0.2967	0.4633	-0.1667	0.8156	3	3	0.289	540
ctr1 vs. mrt	0.2967	0.2333	0.06333	0.8156	3	3	0.1098	540
ctr1 vs. prc	0.2967	0.28	0.01667	0.8156	3	3	0.0289	540
ctr2 vs. ctr3	0.1967	0.48	-0.2833	0.8156	3	3	0.4913	540
ctr2 vs. nrd	0.1967	0.4633	-0.2667	0.8156	3	3	0.4624	540
ctr2 vs. mrt	0.1967	0.2333	-0.03667	0.8156	3	3	0.06358	540
ctr2 vs. prc	0.1967	0.28	-0.08333	0.8156	3	3	0.1445	540
ctr3 vs. nrd	0.48	0.4633	0.01667	0.8156	3	3	0.0289	540
ctr3 vs. mrt	0.48	0.2333	0.2467	0.8156	3	3	0.4277	540
ctr3 vs. prc	0.48	0.28	0.2	0.8156	3	3	0.3468	540
nrd vs. mrt	0.4633	0.2333	0.23	0.8156	3	3	0.3988	540
nrd vs. prc	0.4633	0.28	0.1833	0.8156	3	3	0.3179	540
mrt vs. prc	0.2333	0.28	-0.04667	0.8156	3	3	0.08092	540
Nerol
ctr1 vs. ctr2	0	0	0	0.8156	3	3	0	540
ctr1 vs. ctr3	0	0	0	0.8156	3	3	0	540
ctr1 vs. nrd	0	0	0	0.8156	3	3	0	540
ctr1 vs. mrt	0	0	0	0.8156	3	3	0	540
ctr1 vs. prc	0	0	0	0.8156	3	3	0	540
ctr2 vs. ctr3	0	0	0	0.8156	3	3	0	540
ctr2 vs. nrd	0	0	0	0.8156	3	3	0	540
ctr2 vs. mrt	0	0	0	0.8156	3	3	0	540
ctr2 vs. prc	0	0	0	0.8156	3	3	0	540
ctr3 vs. nrd	0	0	0	0.8156	3	3	0	540
ctr3 vs. mrt	0	0	0	0.8156	3	3	0	540
ctr3 vs. prc	0	0	0	0.8156	3	3	0	540
nrd vs. mrt	0	0	0	0.8156	3	3	0	540
nrd vs. prc	0	0	0	0.8156	3	3	0	540
mrt vs. prc	0	0	0	0.8156	3	3	0	540
4,8-Dimethyl-1,7-nonadien-4-ol
ctr1 vs. ctr2	0.31	0.2133	0.09667	0.8156	3	3	0.1676	540
ctr1 vs. ctr3	0.31	0.7367	-0.4267	0.8156	3	3	0.7398	540
ctr1 vs. nrd	0.31	0.44	-0.13	0.8156	3	3	0.2254	540
ctr1 vs. mrt	0.31	0.08667	0.2233	0.8156	3	3	0.3872	540
ctr1 vs. prc	0.31	0.42	-0.11	0.8156	3	3	0.1907	540
ctr2 vs. ctr3	0.2133	0.7367	-0.5233	0.8156	3	3	0.9074	540
ctr2 vs. nrd	0.2133	0.44	-0.2267	0.8156	3	3	0.393	540
ctr2 vs. mrt	0.2133	0.08667	0.1267	0.8156	3	3	0.2196	540
ctr2 vs. prc	0.2133	0.42	-0.2067	0.8156	3	3	0.3583	540
ctr3 vs. nrd	0.7367	0.44	0.2967	0.8156	3	3	0.5144	540
ctr3 vs. mrt	0.7367	0.08667	0.65	0.8156	3	3	1.127	540
ctr3 vs. prc	0.7367	0.42	0.3167	0.8156	3	3	0.5491	540
nrd vs. mrt	0.44	0.08667	0.3533	0.8156	3	3	0.6127	540
nrd vs. prc	0.44	0.42	0.02	0.8156	3	3	0.03468	540
mrt vs. prc	0.08667	0.42	-0.3333	0.8156	3	3	0.578	540
Neral
ctr1 vs. ctr2	30.53	27.2	3.33	0.8156	3	3	5.774	540
ctr1 vs. ctr3	30.53	24.89	5.637	0.8156	3	3	9.774	540
ctr1 vs. nrd	30.53	24.63	5.903	0.8156	3	3	10.24	540
ctr1 vs. mrt	30.53	0.26	30.27	0.8156	3	3	52.49	540
ctr1 vs. prc	30.53	27.21	3.32	0.8156	3	3	5.757	540
ctr2 vs. ctr3	27.2	24.89	2.307	0.8156	3	3	4	540
ctr2 vs. nrd	27.2	24.63	2.573	0.8156	3	3	4.462	540
ctr2 vs. mrt	27.2	0.26	26.94	0.8156	3	3	46.71	540
ctr2 vs. prc	27.2	27.21	-0.01	0.8156	3	3	0.01734	540
ctr3 vs. nrd	24.89	24.63	0.2667	0.8156	3	3	0.4624	540
ctr3 vs. mrt	24.89	0.26	24.63	0.8156	3	3	42.71	540
ctr3 vs. prc	24.89	27.21	-2.317	0.8156	3	3	4.017	540
nrd vs. mrt	24.63	0.26	24.37	0.8156	3	3	42.25	540
nrd vs. prc	24.63	27.21	-2.583	0.8156	3	3	4.479	540
mrt vs. prc	0.26	27.21	-26.95	0.8156	3	3	46.73	540
Carvone
ctr1 vs. ctr2	0	0	0	0.8156	3	3	0	540
ctr1 vs. ctr3	0	0	0	0.8156	3	3	0	540
ctr1 vs. nrd	0	0	0	0.8156	3	3	0	540
ctr1 vs. mrt	0	0	0	0.8156	3	3	0	540
ctr1 vs. prc	0	0	0	0.8156	3	3	0	540
ctr2 vs. ctr3	0	0	0	0.8156	3	3	0	540
ctr2 vs. nrd	0	0	0	0.8156	3	3	0	540
ctr2 vs. mrt	0	0	0	0.8156	3	3	0	540
ctr2 vs. prc	0	0	0	0.8156	3	3	0	540
ctr3 vs. nrd	0	0	0	0.8156	3	3	0	540
ctr3 vs. mrt	0	0	0	0.8156	3	3	0	540
ctr3 vs. prc	0	0	0	0.8156	3	3	0	540
nrd vs. mrt	0	0	0	0.8156	3	3	0	540
nrd vs. prc	0	0	0	0.8156	3	3	0	540
mrt vs. prc	0	0	0	0.8156	3	3	0	540
Geraniol
ctr1 vs. ctr2	0	0.71	-0.71	0.8156	3	3	1.231	540
ctr1 vs. ctr3	0	0.4833	-0.4833	0.8156	3	3	0.8381	540
ctr1 vs. nrd	0	0.8667	-0.8667	0.8156	3	3	1.503	540
ctr1 vs. mrt	0	86.58	-86.58	0.8156	3	3	150.1	540
ctr1 vs. prc	0	0.65	-0.65	0.8156	3	3	1.127	540
ctr2 vs. ctr3	0.71	0.4833	0.2267	0.8156	3	3	0.393	540
ctr2 vs. nrd	0.71	0.8667	-0.1567	0.8156	3	3	0.2716	540
ctr2 vs. mrt	0.71	86.58	-85.87	0.8156	3	3	148.9	540
ctr2 vs. prc	0.71	0.65	0.06	0.8156	3	3	0.104	540
ctr3 vs. nrd	0.4833	0.8667	-0.3833	0.8156	3	3	0.6647	540
ctr3 vs. mrt	0.4833	86.58	-86.1	0.8156	3	3	149.3	540
ctr3 vs. prc	0.4833	0.65	-0.1667	0.8156	3	3	0.289	540
nrd vs. mrt	0.8667	86.58	-85.72	0.8156	3	3	148.6	540
nrd vs. prc	0.8667	0.65	0.2167	0.8156	3	3	0.3757	540
mrt vs. prc	86.58	0.65	85.93	0.8156	3	3	149	540
Geranial
ctr1 vs. ctr2	56.46	56.28	0.1867	0.8156	3	3	0.3237	540
ctr1 vs. ctr3	56.46	45.62	10.85	0.8156	3	3	18.81	540
ctr1 vs. nrd	56.46	57.12	-0.66	0.8156	3	3	1.144	540
ctr1 vs. mrt	56.46	0.1233	56.34	0.8156	3	3	97.69	540
ctr1 vs. prc	56.46	52.27	4.193	0.8156	3	3	7.271	540
ctr2 vs. ctr3	56.28	45.62	10.66	0.8156	3	3	18.48	540
ctr2 vs. nrd	56.28	57.12	-0.8467	0.8156	3	3	1.468	540
ctr2 vs. mrt	56.28	0.1233	56.15	0.8156	3	3	97.37	540
ctr2 vs. prc	56.28	52.27	4.007	0.8156	3	3	6.947	540
ctr3 vs. nrd	45.62	57.12	-11.51	0.8156	3	3	19.95	540
ctr3 vs. mrt	45.62	0.1233	45.49	0.8156	3	3	78.88	540
ctr3 vs. prc	45.62	52.27	-6.653	0.8156	3	3	11.54	540
nrd vs. mrt	57.12	0.1233	57	0.8156	3	3	98.83	540
nrd vs. prc	57.12	52.27	4.853	0.8156	3	3	8.415	540
mrt vs. prc	0.1233	52.27	-52.15	0.8156	3	3	90.42	540
(E)-Cinnamaldehyde
ctr1 vs. ctr2	0.9167	2.653	-1.737	0.8156	3	3	3.011	540
ctr1 vs. ctr3	0.9167	4.023	-3.107	0.8156	3	3	5.387	540
ctr1 vs. nrd	0.9167	3.387	-2.47	0.8156	3	3	4.283	540
ctr1 vs. mrt	0.9167	0.3133	0.6033	0.8156	3	3	1.046	540
ctr1 vs. prc	0.9167	9.303	-8.387	0.8156	3	3	14.54	540
ctr2 vs. ctr3	2.653	4.023	-1.37	0.8156	3	3	2.375	540
ctr2 vs. nrd	2.653	3.387	-0.7333	0.8156	3	3	1.272	540
ctr2 vs. mrt	2.653	0.3133	2.34	0.8156	3	3	4.057	540
ctr2 vs. prc	2.653	9.303	-6.65	0.8156	3	3	11.53	540
ctr3 vs. nrd	4.023	3.387	0.6367	0.8156	3	3	1.104	540
ctr3 vs. mrt	4.023	0.3133	3.71	0.8156	3	3	6.433	540
ctr3 vs. prc	4.023	9.303	-5.28	0.8156	3	3	9.155	540
nrd vs. mrt	3.387	0.3133	3.073	0.8156	3	3	5.329	540
nrd vs. prc	3.387	9.303	-5.917	0.8156	3	3	10.26	540
mrt vs. prc	0.3133	9.303	-8.99	0.8156	3	3	15.59	540
Anethole
ctr1 vs. ctr2	0.7267	0.5767	0.15	0.8156	3	3	0.2601	540
ctr1 vs. ctr3	0.7267	0.1433	0.5833	0.8156	3	3	1.011	540
ctr1 vs. nrd	0.7267	1.237	-0.51	0.8156	3	3	0.8843	540
ctr1 vs. mrt	0.7267	0.4733	0.2533	0.8156	3	3	0.4393	540
ctr1 vs. prc	0.7267	1.303	-0.5767	0.8156	3	3	0.9999	540
ctr2 vs. ctr3	0.5767	0.1433	0.4333	0.8156	3	3	0.7514	540
ctr2 vs. nrd	0.5767	1.237	-0.66	0.8156	3	3	1.144	540
ctr2 vs. mrt	0.5767	0.4733	0.1033	0.8156	3	3	0.1792	540
ctr2 vs. prc	0.5767	1.303	-0.7267	0.8156	3	3	1.26	540
ctr3 vs. nrd	0.1433	1.237	-1.093	0.8156	3	3	1.896	540
ctr3 vs. mrt	0.1433	0.4733	-0.33	0.8156	3	3	0.5722	540
ctr3 vs. prc	0.1433	1.303	-1.16	0.8156	3	3	2.011	540
nrd vs. mrt	1.237	0.4733	0.7633	0.8156	3	3	1.324	540
nrd vs. prc	1.237	1.303	-0.06667	0.8156	3	3	0.1156	540
mrt vs. prc	0.4733	1.303	-0.83	0.8156	3	3	1.439	540
2-Undecanone
ctr1 vs. ctr2	0.62	1.76	-1.14	0.8156	3	3	1.977	540
ctr1 vs. ctr3	0.62	7.353	-6.733	0.8156	3	3	11.68	540
ctr1 vs. nrd	0.62	0	0.62	0.8156	3	3	1.075	540
ctr1 vs. mrt	0.62	0	0.62	0.8156	3	3	1.075	540
ctr1 vs. prc	0.62	0	0.62	0.8156	3	3	1.075	540
ctr2 vs. ctr3	1.76	7.353	-5.593	0.8156	3	3	9.698	540
ctr2 vs. nrd	1.76	0	1.76	0.8156	3	3	3.052	540
ctr2 vs. mrt	1.76	0	1.76	0.8156	3	3	3.052	540
ctr2 vs. prc	1.76	0	1.76	0.8156	3	3	3.052	540
ctr3 vs. nrd	7.353	0	7.353	0.8156	3	3	12.75	540
ctr3 vs. mrt	7.353	0	7.353	0.8156	3	3	12.75	540
ctr3 vs. prc	7.353	0	7.353	0.8156	3	3	12.75	540
nrd vs. mrt	0	0	0	0.8156	3	3	0	540
nrd vs. prc	0	0	0	0.8156	3	3	0	540
mrt vs. prc	0	0	0	0.8156	3	3	0	540
Safrole
ctr1 vs. ctr2	0	0	0	0.8156	3	3	0	540
ctr1 vs. ctr3	0	0	0	0.8156	3	3	0	540
ctr1 vs. nrd	0	1.98	-1.98	0.8156	3	3	3.433	540
ctr1 vs. mrt	0	1.65	-1.65	0.8156	3	3	2.861	540
ctr1 vs. prc	0	0.8	-0.8	0.8156	3	3	1.387	540
ctr2 vs. ctr3	0	0	0	0.8156	3	3	0	540
ctr2 vs. nrd	0	1.98	-1.98	0.8156	3	3	3.433	540
ctr2 vs. mrt	0	1.65	-1.65	0.8156	3	3	2.861	540
ctr2 vs. prc	0	0.8	-0.8	0.8156	3	3	1.387	540
ctr3 vs. nrd	0	1.98	-1.98	0.8156	3	3	3.433	540
ctr3 vs. mrt	0	1.65	-1.65	0.8156	3	3	2.861	540
ctr3 vs. prc	0	0.8	-0.8	0.8156	3	3	1.387	540
nrd vs. mrt	1.98	1.65	0.33	0.8156	3	3	0.5722	540
nrd vs. prc	1.98	0.8	1.18	0.8156	3	3	2.046	540
mrt vs. prc	1.65	0.8	0.85	0.8156	3	3	1.474	540
Geranyl formate
ctr1 vs. ctr2	0.6033	0.6433	-0.04	0.8156	3	3	0.06936	540
ctr1 vs. ctr3	0.6033	1.5	-0.8967	0.8156	3	3	1.555	540
ctr1 vs. nrd	0.6033	0.3433	0.26	0.8156	3	3	0.4508	540
ctr1 vs. mrt	0.6033	0.5967	0.006667	0.8156	3	3	0.01156	540
ctr1 vs. prc	0.6033	0	0.6033	0.8156	3	3	1.046	540
ctr2 vs. ctr3	0.6433	1.5	-0.8567	0.8156	3	3	1.485	540
ctr2 vs. nrd	0.6433	0.3433	0.3	0.8156	3	3	0.5202	540
ctr2 vs. mrt	0.6433	0.5967	0.04667	0.8156	3	3	0.08092	540
ctr2 vs. prc	0.6433	0	0.6433	0.8156	3	3	1.115	540
ctr3 vs. nrd	1.5	0.3433	1.157	0.8156	3	3	2.006	540
ctr3 vs. mrt	1.5	0.5967	0.9033	0.8156	3	3	1.566	540
ctr3 vs. prc	1.5	0	1.5	0.8156	3	3	2.601	540
nrd vs. mrt	0.3433	0.5967	-0.2533	0.8156	3	3	0.4393	540
nrd vs. prc	0.3433	0	0.3433	0.8156	3	3	0.5953	540
mrt vs. prc	0.5967	0	0.5967	0.8156	3	3	1.035	540
Geranyl acetate
ctr1 vs. ctr2	1.8	1.3	0.5	0.8156	3	3	0.867	540
ctr1 vs. ctr3	1.8	1.017	0.7833	0.8156	3	3	1.358	540
ctr1 vs. nrd	1.8	1.37	0.43	0.8156	3	3	0.7456	540
ctr1 vs. mrt	1.8	1.373	0.4267	0.8156	3	3	0.7398	540
ctr1 vs. prc	1.8	0.71	1.09	0.8156	3	3	1.89	540
ctr2 vs. ctr3	1.3	1.017	0.2833	0.8156	3	3	0.4913	540
ctr2 vs. nrd	1.3	1.37	-0.07	0.8156	3	3	0.1214	540
ctr2 vs. mrt	1.3	1.373	-0.07333	0.8156	3	3	0.1272	540
ctr2 vs. prc	1.3	0.71	0.59	0.8156	3	3	1.023	540
ctr3 vs. nrd	1.017	1.37	-0.3533	0.8156	3	3	0.6127	540
ctr3 vs. mrt	1.017	1.373	-0.3567	0.8156	3	3	0.6184	540
ctr3 vs. prc	1.017	0.71	0.3067	0.8156	3	3	0.5317	540
nrd vs. mrt	1.37	1.373	-0.003333	0.8156	3	3	0.00578	540
nrd vs. prc	1.37	0.71	0.66	0.8156	3	3	1.144	540
mrt vs. prc	1.373	0.71	0.6633	0.8156	3	3	1.15	540
Geranic acid
ctr1 vs. ctr2	0.3667	1.1	-0.7333	0.8156	3	3	1.272	540
ctr1 vs. ctr3	0.3667	2.063	-1.697	0.8156	3	3	2.942	540
ctr1 vs. nrd	0.3667	1.3	-0.9333	0.8156	3	3	1.618	540
ctr1 vs. mrt	0.3667	0	0.3667	0.8156	3	3	0.6358	540
ctr1 vs. prc	0.3667	0.9233	-0.5567	0.8156	3	3	0.9652	540
ctr2 vs. ctr3	1.1	2.063	-0.9633	0.8156	3	3	1.67	540
ctr2 vs. nrd	1.1	1.3	-0.2	0.8156	3	3	0.3468	540
ctr2 vs. mrt	1.1	0	1.1	0.8156	3	3	1.907	540
ctr2 vs. prc	1.1	0.9233	0.1767	0.8156	3	3	0.3063	540
ctr3 vs. nrd	2.063	1.3	0.7633	0.8156	3	3	1.324	540
ctr3 vs. mrt	2.063	0	2.063	0.8156	3	3	3.578	540
ctr3 vs. prc	2.063	0.9233	1.14	0.8156	3	3	1.977	540
nrd vs. mrt	1.3	0	1.3	0.8156	3	3	2.254	540
nrd vs. prc	1.3	0.9233	0.3767	0.8156	3	3	0.6531	540
mrt vs. prc	0	0.9233	-0.9233	0.8156	3	3	1.601	540
4-Methyltridecane
ctr1 vs. ctr2	0.2	0.26	-0.06	0.8156	3	3	0.104	540
ctr1 vs. ctr3	0.2	0.91	-0.71	0.8156	3	3	1.231	540
ctr1 vs. nrd	0.2	0.9767	-0.7767	0.8156	3	3	1.347	540
ctr1 vs. mrt	0.2	0.3233	-0.1233	0.8156	3	3	0.2139	540
ctr1 vs. prc	0.2	0.71	-0.51	0.8156	3	3	0.8843	540
ctr2 vs. ctr3	0.26	0.91	-0.65	0.8156	3	3	1.127	540
ctr2 vs. nrd	0.26	0.9767	-0.7167	0.8156	3	3	1.243	540
ctr2 vs. mrt	0.26	0.3233	-0.06333	0.8156	3	3	0.1098	540
ctr2 vs. prc	0.26	0.71	-0.45	0.8156	3	3	0.7803	540
ctr3 vs. nrd	0.91	0.9767	-0.06667	0.8156	3	3	0.1156	540
ctr3 vs. mrt	0.91	0.3233	0.5867	0.8156	3	3	1.017	540
ctr3 vs. prc	0.91	0.71	0.2	0.8156	3	3	0.3468	540
nrd vs. mrt	0.9767	0.3233	0.6533	0.8156	3	3	1.133	540
nrd vs. prc	0.9767	0.71	0.2667	0.8156	3	3	0.4624	540
mrt vs. prc	0.3233	0.71	-0.3867	0.8156	3	3	0.6705	540
Methyl Eugenol
ctr1 vs. ctr2	0	0	0	0.8156	3	3	0	540
ctr1 vs. ctr3	0	0	0	0.8156	3	3	0	540
ctr1 vs. nrd	0	0	0	0.8156	3	3	0	540
ctr1 vs. mrt	0	0	0	0.8156	3	3	0	540
ctr1 vs. prc	0	0	0	0.8156	3	3	0	540
ctr2 vs. ctr3	0	0	0	0.8156	3	3	0	540
ctr2 vs. nrd	0	0	0	0.8156	3	3	0	540
ctr2 vs. mrt	0	0	0	0.8156	3	3	0	540
ctr2 vs. prc	0	0	0	0.8156	3	3	0	540
ctr3 vs. nrd	0	0	0	0.8156	3	3	0	540
ctr3 vs. mrt	0	0	0	0.8156	3	3	0	540
ctr3 vs. prc	0	0	0	0.8156	3	3	0	540
nrd vs. mrt	0	0	0	0.8156	3	3	0	540
nrd vs. prc	0	0	0	0.8156	3	3	0	540
mrt vs. prc	0	0	0	0.8156	3	3	0	540
(E)-Caryophyllene
ctr1 vs. ctr2	0.14	0.18	-0.04	0.8156	3	3	0.06936	540
ctr1 vs. ctr3	0.14	0.2133	-0.07333	0.8156	3	3	0.1272	540
ctr1 vs. nrd	0.14	0.51	-0.37	0.8156	3	3	0.6416	540
ctr1 vs. mrt	0.14	1.457	-1.317	0.8156	3	3	2.283	540
ctr1 vs. prc	0.14	0.32	-0.18	0.8156	3	3	0.3121	540
ctr2 vs. ctr3	0.18	0.2133	-0.03333	0.8156	3	3	0.0578	540
ctr2 vs. nrd	0.18	0.51	-0.33	0.8156	3	3	0.5722	540
ctr2 vs. mrt	0.18	1.457	-1.277	0.8156	3	3	2.214	540
ctr2 vs. prc	0.18	0.32	-0.14	0.8156	3	3	0.2428	540
ctr3 vs. nrd	0.2133	0.51	-0.2967	0.8156	3	3	0.5144	540
ctr3 vs. mrt	0.2133	1.457	-1.243	0.8156	3	3	2.156	540
ctr3 vs. prc	0.2133	0.32	-0.1067	0.8156	3	3	0.185	540
nrd vs. mrt	0.51	1.457	-0.9467	0.8156	3	3	1.641	540
nrd vs. prc	0.51	0.32	0.19	0.8156	3	3	0.3294	540
mrt vs. prc	1.457	0.32	1.137	0.8156	3	3	1.971	540
Group AF
ctr1 vs. ctr2	0.1467	0.3767	-0.23	0.8156	3	3	0.3988	540
ctr1 vs. ctr3	0.1467	0.3933	-0.2467	0.8156	3	3	0.4277	540
ctr1 vs. nrd	0.1467	0.4833	-0.3367	0.8156	3	3	0.5838	540
ctr1 vs. mrt	0.1467	0.24	-0.09333	0.8156	3	3	0.1618	540
ctr1 vs. prc	0.1467	0.5	-0.3533	0.8156	3	3	0.6127	540
ctr2 vs. ctr3	0.3767	0.3933	-0.01667	0.8156	3	3	0.0289	540
ctr2 vs. nrd	0.3767	0.4833	-0.1067	0.8156	3	3	0.185	540
ctr2 vs. mrt	0.3767	0.24	0.1367	0.8156	3	3	0.237	540
ctr2 vs. prc	0.3767	0.5	-0.1233	0.8156	3	3	0.2139	540
ctr3 vs. nrd	0.3933	0.4833	-0.09	0.8156	3	3	0.1561	540
ctr3 vs. mrt	0.3933	0.24	0.1533	0.8156	3	3	0.2659	540
ctr3 vs. prc	0.3933	0.5	-0.1067	0.8156	3	3	0.185	540
nrd vs. mrt	0.4833	0.24	0.2433	0.8156	3	3	0.4219	540
nrd vs. prc	0.4833	0.5	-0.01667	0.8156	3	3	0.0289	540
mrt vs. prc	0.24	0.5	-0.26	0.8156	3	3	0.4508	540
(E)-α-Bergamotene
ctr1 vs. ctr2	0.35	0.42	-0.07	0.8156	3	3	0.1214	540
ctr1 vs. ctr3	0.35	0.63	-0.28	0.8156	3	3	0.4855	540
ctr1 vs. nrd	0.35	0.5067	-0.1567	0.8156	3	3	0.2716	540
ctr1 vs. mrt	0.35	0	0.35	0.8156	3	3	0.6069	540
ctr1 vs. prc	0.35	0	0.35	0.8156	3	3	0.6069	540
ctr2 vs. ctr3	0.42	0.63	-0.21	0.8156	3	3	0.3641	540
ctr2 vs. nrd	0.42	0.5067	-0.08667	0.8156	3	3	0.1503	540
ctr2 vs. mrt	0.42	0	0.42	0.8156	3	3	0.7283	540
ctr2 vs. prc	0.42	0	0.42	0.8156	3	3	0.7283	540
ctr3 vs. nrd	0.63	0.5067	0.1233	0.8156	3	3	0.2139	540
ctr3 vs. mrt	0.63	0	0.63	0.8156	3	3	1.092	540
ctr3 vs. prc	0.63	0	0.63	0.8156	3	3	1.092	540
nrd vs. mrt	0.5067	0	0.5067	0.8156	3	3	0.8785	540
nrd vs. prc	0.5067	0	0.5067	0.8156	3	3	0.8785	540
mrt vs. prc	0	0	0	0.8156	3	3	0	540
(E)-β-Famesene
ctr1 vs. ctr2	0.4167	0.6867	-0.27	0.8156	3	3	0.4682	540
ctr1 vs. ctr3	0.4167	0.2667	0.15	0.8156	3	3	0.2601	540
ctr1 vs. nrd	0.4167	0.7033	-0.2867	0.8156	3	3	0.4971	540
ctr1 vs. mrt	0.4167	0	0.4167	0.8156	3	3	0.7225	540
ctr1 vs. prc	0.4167	0	0.4167	0.8156	3	3	0.7225	540
ctr2 vs. ctr3	0.6867	0.2667	0.42	0.8156	3	3	0.7283	540
ctr2 vs. nrd	0.6867	0.7033	-0.01667	0.8156	3	3	0.0289	540
ctr2 vs. mrt	0.6867	0	0.6867	0.8156	3	3	1.191	540
ctr2 vs. prc	0.6867	0	0.6867	0.8156	3	3	1.191	540
ctr3 vs. nrd	0.2667	0.7033	-0.4367	0.8156	3	3	0.7572	540
ctr3 vs. mrt	0.2667	0	0.2667	0.8156	3	3	0.4624	540
ctr3 vs. prc	0.2667	0	0.2667	0.8156	3	3	0.4624	540
nrd vs. mrt	0.7033	0	0.7033	0.8156	3	3	1.22	540
nrd vs. prc	0.7033	0	0.7033	0.8156	3	3	1.22	540
mrt vs. prc	0	0	0	0.8156	3	3	0	540
Humulene
ctr1 vs. ctr2	0	0	0	0.8156	3	3	0	540
ctr1 vs. ctr3	0	0	0	0.8156	3	3	0	540
ctr1 vs. nrd	0	0	0	0.8156	3	3	0	540
ctr1 vs. mrt	0	0.2933	-0.2933	0.8156	3	3	0.5086	540
ctr1 vs. prc	0	0	0	0.8156	3	3	0	540
ctr2 vs. ctr3	0	0	0	0.8156	3	3	0	540
ctr2 vs. nrd	0	0	0	0.8156	3	3	0	540
ctr2 vs. mrt	0	0.2933	-0.2933	0.8156	3	3	0.5086	540
ctr2 vs. prc	0	0	0	0.8156	3	3	0	540
ctr3 vs. nrd	0	0	0	0.8156	3	3	0	540
ctr3 vs. mrt	0	0.2933	-0.2933	0.8156	3	3	0.5086	540
ctr3 vs. prc	0	0	0	0.8156	3	3	0	540
nrd vs. mrt	0	0.2933	-0.2933	0.8156	3	3	0.5086	540
nrd vs. prc	0	0	0	0.8156	3	3	0	540
mrt vs. prc	0.2933	0	0.2933	0.8156	3	3	0.5086	540
α-Curcumene
ctr1 vs. ctr2	0.07	0.04	0.03	0.8156	3	3	0.05202	540
ctr1 vs. ctr3	0.07	0.1367	-0.06667	0.8156	3	3	0.1156	540
ctr1 vs. nrd	0.07	0.07667	-0.006667	0.8156	3	3	0.01156	540
ctr1 vs. mrt	0.07	0.06667	0.003333	0.8156	3	3	0.00578	540
ctr1 vs. prc	0.07	0.1567	-0.08667	0.8156	3	3	0.1503	540
ctr2 vs. ctr3	0.04	0.1367	-0.09667	0.8156	3	3	0.1676	540
ctr2 vs. nrd	0.04	0.07667	-0.03667	0.8156	3	3	0.06358	540
ctr2 vs. mrt	0.04	0.06667	-0.02667	0.8156	3	3	0.04624	540
ctr2 vs. prc	0.04	0.1567	-0.1167	0.8156	3	3	0.2023	540
ctr3 vs. nrd	0.1367	0.07667	0.06	0.8156	3	3	0.104	540
ctr3 vs. mrt	0.1367	0.06667	0.07	0.8156	3	3	0.1214	540
ctr3 vs. prc	0.1367	0.1567	-0.02	0.8156	3	3	0.03468	540
nrd vs. mrt	0.07667	0.06667	0.01	0.8156	3	3	0.01734	540
nrd vs. prc	0.07667	0.1567	-0.08	0.8156	3	3	0.1387	540
mrt vs. prc	0.06667	0.1567	-0.09	0.8156	3	3	0.1561	540
(Z,E)-α-Farnesene
ctr1 vs. ctr2	0.2367	0.1967	0.04	0.8156	3	3	0.06936	540
ctr1 vs. ctr3	0.2367	0.3633	-0.1267	0.8156	3	3	0.2196	540
ctr1 vs. nrd	0.2367	0.4	-0.1633	0.8156	3	3	0.2832	540
ctr1 vs. mrt	0.2367	0.07333	0.1633	0.8156	3	3	0.2832	540
ctr1 vs. prc	0.2367	0	0.2367	0.8156	3	3	0.4104	540
ctr2 vs. ctr3	0.1967	0.3633	-0.1667	0.8156	3	3	0.289	540
ctr2 vs. nrd	0.1967	0.4	-0.2033	0.8156	3	3	0.3526	540
ctr2 vs. mrt	0.1967	0.07333	0.1233	0.8156	3	3	0.2139	540
ctr2 vs. prc	0.1967	0	0.1967	0.8156	3	3	0.341	540
ctr3 vs. nrd	0.3633	0.4	-0.03667	0.8156	3	3	0.06358	540
ctr3 vs. mrt	0.3633	0.07333	0.29	0.8156	3	3	0.5028	540
ctr3 vs. prc	0.3633	0	0.3633	0.8156	3	3	0.63	540
nrd vs. mrt	0.4	0.07333	0.3267	0.8156	3	3	0.5664	540
nrd vs. prc	0.4	0	0.4	0.8156	3	3	0.6936	540
mrt vs. prc	0.07333	0	0.07333	0.8156	3	3	0.1272	540
2-Tridecanone
ctr1 vs. ctr2	0.2	1.117	-0.9167	0.8156	3	3	1.589	540
ctr1 vs. ctr3	0.2	3.867	-3.667	0.8156	3	3	6.358	540
ctr1 vs. nrd	0.2	0.37	-0.17	0.8156	3	3	0.2948	540
ctr1 vs. mrt	0.2	0.04667	0.1533	0.8156	3	3	0.2659	540
ctr1 vs. prc	0.2	0	0.2	0.8156	3	3	0.3468	540
ctr2 vs. ctr3	1.117	3.867	-2.75	0.8156	3	3	4.768	540
ctr2 vs. nrd	1.117	0.37	0.7467	0.8156	3	3	1.295	540
ctr2 vs. mrt	1.117	0.04667	1.07	0.8156	3	3	1.855	540
ctr2 vs. prc	1.117	0	1.117	0.8156	3	3	1.936	540
ctr3 vs. nrd	3.867	0.37	3.497	0.8156	3	3	6.063	540
ctr3 vs. mrt	3.867	0.04667	3.82	0.8156	3	3	6.624	540
ctr3 vs. prc	3.867	0	3.867	0.8156	3	3	6.705	540
nrd vs. mrt	0.37	0.04667	0.3233	0.8156	3	3	0.5606	540
nrd vs. prc	0.37	0	0.37	0.8156	3	3	0.6416	540
mrt vs. prc	0.04667	0	0.04667	0.8156	3	3	0.08092	540
γ-Cadinene
ctr1 vs. ctr2	0	0	0	0.8156	3	3	0	540
ctr1 vs. ctr3	0	0	0	0.8156	3	3	0	540
ctr1 vs. nrd	0	0	0	0.8156	3	3	0	540
ctr1 vs. mrt	0	0	0	0.8156	3	3	0	540
ctr1 vs. prc	0	1.273	-1.273	0.8156	3	3	2.208	540
ctr2 vs. ctr3	0	0	0	0.8156	3	3	0	540
ctr2 vs. nrd	0	0	0	0.8156	3	3	0	540
ctr2 vs. mrt	0	0	0	0.8156	3	3	0	540
ctr2 vs. prc	0	1.273	-1.273	0.8156	3	3	2.208	540
ctr3 vs. nrd	0	0	0	0.8156	3	3	0	540
ctr3 vs. mrt	0	0	0	0.8156	3	3	0	540
ctr3 vs. prc	0	1.273	-1.273	0.8156	3	3	2.208	540
nrd vs. mrt	0	0	0	0.8156	3	3	0	540
nrd vs. prc	0	1.273	-1.273	0.8156	3	3	2.208	540
mrt vs. prc	0	1.273	-1.273	0.8156	3	3	2.208	540
(Z)-Calamenene
ctr1 vs. ctr2	0	0	0	0.8156	3	3	0	540
ctr1 vs. ctr3	0	0	0	0.8156	3	3	0	540
ctr1 vs. nrd	0	0	0	0.8156	3	3	0	540
ctr1 vs. mrt	0	0	0	0.8156	3	3	0	540
ctr1 vs. prc	0	0.16	-0.16	0.8156	3	3	0.2774	540
ctr2 vs. ctr3	0	0	0	0.8156	3	3	0	540
ctr2 vs. nrd	0	0	0	0.8156	3	3	0	540
ctr2 vs. mrt	0	0	0	0.8156	3	3	0	540
ctr2 vs. prc	0	0.16	-0.16	0.8156	3	3	0.2774	540
ctr3 vs. nrd	0	0	0	0.8156	3	3	0	540
ctr3 vs. mrt	0	0	0	0.8156	3	3	0	540
ctr3 vs. prc	0	0.16	-0.16	0.8156	3	3	0.2774	540
nrd vs. mrt	0	0	0	0.8156	3	3	0	540
nrd vs. prc	0	0.16	-0.16	0.8156	3	3	0.2774	540
mrt vs. prc	0	0.16	-0.16	0.8156	3	3	0.2774	540
Nerolidol
ctr1 vs. ctr2	0	0	0	0.8156	3	3	0	540
ctr1 vs. ctr3	0	0	0	0.8156	3	3	0	540
ctr1 vs. nrd	0	0	0	0.8156	3	3	0	540
ctr1 vs. mrt	0	0.1733	-0.1733	0.8156	3	3	0.3005	540
ctr1 vs. prc	0	0	0	0.8156	3	3	0	540
ctr2 vs. ctr3	0	0	0	0.8156	3	3	0	540
ctr2 vs. nrd	0	0	0	0.8156	3	3	0	540
ctr2 vs. mrt	0	0.1733	-0.1733	0.8156	3	3	0.3005	540
ctr2 vs. prc	0	0	0	0.8156	3	3	0	540
ctr3 vs. nrd	0	0	0	0.8156	3	3	0	540
ctr3 vs. mrt	0	0.1733	-0.1733	0.8156	3	3	0.3005	540
ctr3 vs. prc	0	0	0	0.8156	3	3	0	540
nrd vs. mrt	0	0.1733	-0.1733	0.8156	3	3	0.3005	540
nrd vs. prc	0	0	0	0.8156	3	3	0	540
mrt vs. prc	0.1733	0	0.1733	0.8156	3	3	0.3005	540
Caryophyllene oxide
ctr1 vs. ctr2	0	0	0	0.8156	3	3	0	540
ctr1 vs. ctr3	0	0	0	0.8156	3	3	0	540
ctr1 vs. nrd	0	0	0	0.8156	3	3	0	540
ctr1 vs. mrt	0	0.53	-0.53	0.8156	3	3	0.919	540
ctr1 vs. prc	0	1.003	-1.003	0.8156	3	3	1.74	540
ctr2 vs. ctr3	0	0	0	0.8156	3	3	0	540
ctr2 vs. nrd	0	0	0	0.8156	3	3	0	540
ctr2 vs. mrt	0	0.53	-0.53	0.8156	3	3	0.919	540
ctr2 vs. prc	0	1.003	-1.003	0.8156	3	3	1.74	540
ctr3 vs. nrd	0	0	0	0.8156	3	3	0	540
ctr3 vs. mrt	0	0.53	-0.53	0.8156	3	3	0.919	540
ctr3 vs. prc	0	1.003	-1.003	0.8156	3	3	1.74	540
nrd vs. mrt	0	0.53	-0.53	0.8156	3	3	0.919	540
nrd vs. prc	0	1.003	-1.003	0.8156	3	3	1.74	540
mrt vs. prc	0.53	1.003	-0.4733	0.8156	3	3	0.8207	540
2-Pentadecanone
ctr1 vs. ctr2	0	0	0	0.8156	3	3	0	540
ctr1 vs. ctr3	0	0.3733	-0.3733	0.8156	3	3	0.6473	540
ctr1 vs. nrd	0	0	0	0.8156	3	3	0	540
ctr1 vs. mrt	0	0	0	0.8156	3	3	0	540
ctr1 vs. prc	0	0	0	0.8156	3	3	0	540
ctr2 vs. ctr3	0	0.3733	-0.3733	0.8156	3	3	0.6473	540
ctr2 vs. nrd	0	0	0	0.8156	3	3	0	540
ctr2 vs. mrt	0	0	0	0.8156	3	3	0	540
ctr2 vs. prc	0	0	0	0.8156	3	3	0	540
ctr3 vs. nrd	0.3733	0	0.3733	0.8156	3	3	0.6473	540
ctr3 vs. mrt	0.3733	0	0.3733	0.8156	3	3	0.6473	540
ctr3 vs. prc	0.3733	0	0.3733	0.8156	3	3	0.6473	540
nrd vs. mrt	0	0	0	0.8156	3	3	0	540
nrd vs. prc	0	0	0	0.8156	3	3	0	540
mrt vs. prc	0	0	0	0.8156	3	3	0	540
(Z,E)-Farnesol
ctr1 vs. ctr2	0	0	0	0.8156	3	3	0	540
ctr1 vs. ctr3	0	0	0	0.8156	3	3	0	540
ctr1 vs. nrd	0	0	0	0.8156	3	3	0	540
ctr1 vs. mrt	0	0.8967	-0.8967	0.8156	3	3	1.555	540
ctr1 vs. prc	0	0	0	0.8156	3	3	0	540
ctr2 vs. ctr3	0	0	0	0.8156	3	3	0	540
ctr2 vs. nrd	0	0	0	0.8156	3	3	0	540
ctr2 vs. mrt	0	0.8967	-0.8967	0.8156	3	3	1.555	540
ctr2 vs. prc	0	0	0	0.8156	3	3	0	540
ctr3 vs. nrd	0	0	0	0.8156	3	3	0	540
ctr3 vs. mrt	0	0.8967	-0.8967	0.8156	3	3	1.555	540
ctr3 vs. prc	0	0	0	0.8156	3	3	0	540
nrd vs. mrt	0	0.8967	-0.8967	0.8156	3	3	1.555	540
nrd vs. prc	0	0	0	0.8156	3	3	0	540
mrt vs. prc	0.8967	0	0.8967	0.8156	3	3	1.555	540
Geranyl hexanoate
ctr1 vs. ctr2	0	0	0	0.8156	3	3	0	540
ctr1 vs. ctr3	0	0	0	0.8156	3	3	0	540
ctr1 vs. nrd	0	0	0	0.8156	3	3	0	540
ctr1 vs. mrt	0	1.423	-1.423	0.8156	3	3	2.468	540
ctr1 vs. prc	0	0	0	0.8156	3	3	0	540
ctr2 vs. ctr3	0	0	0	0.8156	3	3	0	540
ctr2 vs. nrd	0	0	0	0.8156	3	3	0	540
ctr2 vs. mrt	0	1.423	-1.423	0.8156	3	3	2.468	540
ctr2 vs. prc	0	0	0	0.8156	3	3	0	540
ctr3 vs. nrd	0	0	0	0.8156	3	3	0	540
ctr3 vs. mrt	0	1.423	-1.423	0.8156	3	3	2.468	540
ctr3 vs. prc	0	0	0	0.8156	3	3	0	540
nrd vs. mrt	0	1.423	-1.423	0.8156	3	3	2.468	540
nrd vs. prc	0	0	0	0.8156	3	3	0	540
mrt vs. prc	1.423	0	1.423	0.8156	3	3	2.468	540

## Sheet: Suppl. Table S2
LG MIC-VP mg/ml
Two-way ANOVA	Ordinary
Alpha	0.05
Source of Variation	% of total variation	P value	P value summary	Significant?
Interaction	23.26	0.0028	**	Yes
Samples	6.34	0.0012	**	Yes
Strains	38.81	<0.0001	****	Yes
ANOVA table	SS	DF	MS	F (DFn, DFd)	P value
Interaction	9.104	40	0.2276	F (40, 108) = 1.988	P=0.0028
Samples	2.482	5	0.4963	F (5, 108) = 4.335	P=0.0012
Strains	15.19	8	1.899	F (8, 108) = 16.58	P<0.0001
Residual	12.37	108	0.1145
Data summary
Number of columns (Column Factor)	9
Number of rows (Row Factor)	6
Number of values	162
Number of families (tested straiins)	9
Number of comparisons per family	15
Alpha	0.05
Šídák's multiple comparisons test	Mean Diff.	95.00% CI of diff.	Below threshold?	Summary	Adjusted P Value
Enterococcus faecalis ATCC19433
ctr1 vs. ctr2	0	-0.8272 to 0.8272	No	ns	>0.9999
ctr1 vs. ctr3	-1.593	-2.421 to -0.7661	Yes	****	<0.0001
ctr1 vs. nrd	0	-0.8272 to 0.8272	No	ns	>0.9999
ctr1 vs. mrt	0	-0.8272 to 0.8272	No	ns	>0.9999
ctr1 vs. prc	0	-0.8272 to 0.8272	No	ns	>0.9999
ctr2 vs. ctr3	-1.593	-2.421 to -0.7661	Yes	****	<0.0001
ctr2 vs. nrd	0	-0.8272 to 0.8272	No	ns	>0.9999
ctr2 vs. mrt	0	-0.8272 to 0.8272	No	ns	>0.9999
ctr2 vs. prc	0	-0.8272 to 0.8272	No	ns	>0.9999
ctr3 vs. nrd	1.593	0.7661 to 2.421	Yes	****	<0.0001
ctr3 vs. mrt	1.593	0.7661 to 2.421	Yes	****	<0.0001
ctr3 vs. prc	1.593	0.7661 to 2.421	Yes	****	<0.0001
nrd vs. mrt	0	-0.8272 to 0.8272	No	ns	>0.9999
nrd vs. prc	0	-0.8272 to 0.8272	No	ns	>0.9999
mrt vs. prc	0	-0.8272 to 0.8272	No	ns	>0.9999
Staphylococcus aureus Newman
ctr1 vs. ctr2	0.392	-0.4352 to 1.219	No	ns	0.9253
ctr1 vs. ctr3	0.2	-0.6272 to 1.027	No	ns	>0.9999
ctr1 vs. nrd	0.196	-0.6312 to 1.023	No	ns	>0.9999
ctr1 vs. mrt	0.196	-0.6312 to 1.023	No	ns	>0.9999
ctr1 vs. prc	0.196	-0.6312 to 1.023	No	ns	>0.9999
ctr2 vs. ctr3	-0.192	-1.019 to 0.6352	No	ns	>0.9999
ctr2 vs. nrd	-0.196	-1.023 to 0.6312	No	ns	>0.9999
ctr2 vs. mrt	-0.196	-1.023 to 0.6312	No	ns	>0.9999
ctr2 vs. prc	-0.196	-1.023 to 0.6312	No	ns	>0.9999
ctr3 vs. nrd	-0.004	-0.8312 to 0.8232	No	ns	>0.9999
ctr3 vs. mrt	-0.004	-0.8312 to 0.8232	No	ns	>0.9999
ctr3 vs. prc	-0.004	-0.8312 to 0.8232	No	ns	>0.9999
nrd vs. mrt	0	-0.8272 to 0.8272	No	ns	>0.9999
nrd vs. prc	0	-0.8272 to 0.8272	No	ns	>0.9999
mrt vs. prc	0	-0.8272 to 0.8272	No	ns	>0.9999
MRSA USA300
ctr1 vs. ctr2	0.2	-0.6272 to 1.027	No	ns	>0.9999
ctr1 vs. ctr3	0.2	-0.6272 to 1.027	No	ns	>0.9999
ctr1 vs. nrd	0.2	-0.6272 to 1.027	No	ns	>0.9999
ctr1 vs. mrt	0.2	-0.6272 to 1.027	No	ns	>0.9999
ctr1 vs. prc	0.2	-0.6272 to 1.027	No	ns	>0.9999
ctr2 vs. ctr3	0	-0.8272 to 0.8272	No	ns	>0.9999
ctr2 vs. nrd	0	-0.8272 to 0.8272	No	ns	>0.9999
ctr2 vs. mrt	0	-0.8272 to 0.8272	No	ns	>0.9999
ctr2 vs. prc	0	-0.8272 to 0.8272	No	ns	>0.9999
ctr3 vs. nrd	0	-0.8272 to 0.8272	No	ns	>0.9999
ctr3 vs. mrt	0	-0.8272 to 0.8272	No	ns	>0.9999
ctr3 vs. prc	0	-0.8272 to 0.8272	No	ns	>0.9999
nrd vs. mrt	0	-0.8272 to 0.8272	No	ns	>0.9999
nrd vs. prc	0	-0.8272 to 0.8272	No	ns	>0.9999
mrt vs. prc	0	-0.8272 to 0.8272	No	ns	>0.9999
Klebsiella pneumoniae ATCC13883
ctr1 vs. ctr2	0	-0.8272 to 0.8272	No	ns	>0.9999
ctr1 vs. ctr3	-0.4	-1.227 to 0.4272	No	ns	0.9135
ctr1 vs. nrd	-0.4	-1.227 to 0.4272	No	ns	0.9135
ctr1 vs. mrt	0	-0.8272 to 0.8272	No	ns	>0.9999
ctr1 vs. prc	0	-0.8272 to 0.8272	No	ns	>0.9999
ctr2 vs. ctr3	-0.4	-1.227 to 0.4272	No	ns	0.9135
ctr2 vs. nrd	-0.4	-1.227 to 0.4272	No	ns	0.9135
ctr2 vs. mrt	0	-0.8272 to 0.8272	No	ns	>0.9999
ctr2 vs. prc	0	-0.8272 to 0.8272	No	ns	>0.9999
ctr3 vs. nrd	0	-0.8272 to 0.8272	No	ns	>0.9999
ctr3 vs. mrt	0.4	-0.4272 to 1.227	No	ns	0.9135
ctr3 vs. prc	0.4	-0.4272 to 1.227	No	ns	0.9135
nrd vs. mrt	0.4	-0.4272 to 1.227	No	ns	0.9135
nrd vs. prc	0.4	-0.4272 to 1.227	No	ns	0.9135
mrt vs. prc	0	-0.8272 to 0.8272	No	ns	>0.9999
Acinetobacter baumannii AB5075
ctr1 vs. ctr2	0	-0.8272 to 0.8272	No	ns	>0.9999
ctr1 vs. ctr3	-0.4	-1.227 to 0.4272	No	ns	0.9135
ctr1 vs. nrd	0	-0.8272 to 0.8272	No	ns	>0.9999
ctr1 vs. mrt	0	-0.8272 to 0.8272	No	ns	>0.9999
ctr1 vs. prc	0	-0.8272 to 0.8272	No	ns	>0.9999
ctr2 vs. ctr3	-0.4	-1.227 to 0.4272	No	ns	0.9135
ctr2 vs. nrd	0	-0.8272 to 0.8272	No	ns	>0.9999
ctr2 vs. mrt	0	-0.8272 to 0.8272	No	ns	>0.9999
ctr2 vs. prc	0	-0.8272 to 0.8272	No	ns	>0.9999
ctr3 vs. nrd	0.4	-0.4272 to 1.227	No	ns	0.9135
ctr3 vs. mrt	0.4	-0.4272 to 1.227	No	ns	0.9135
ctr3 vs. prc	0.4	-0.4272 to 1.227	No	ns	0.9135
nrd vs. mrt	0	-0.8272 to 0.8272	No	ns	>0.9999
nrd vs. prc	0	-0.8272 to 0.8272	No	ns	>0.9999
mrt vs. prc	0	-0.8272 to 0.8272	No	ns	>0.9999
Pseudomonas aeruginosa PAO1
ctr1 vs. ctr2	0.196	-0.6312 to 1.023	No	ns	>0.9999
ctr1 vs. ctr3	0.2	-0.6272 to 1.027	No	ns	>0.9999
ctr1 vs. nrd	0.2	-0.6272 to 1.027	No	ns	>0.9999
ctr1 vs. mrt	0	-0.8272 to 0.8272	No	ns	>0.9999
ctr1 vs. prc	0.2	-0.6272 to 1.027	No	ns	>0.9999
ctr2 vs. ctr3	0.004	-0.8232 to 0.8312	No	ns	>0.9999
ctr2 vs. nrd	0.004	-0.8232 to 0.8312	No	ns	>0.9999
ctr2 vs. mrt	-0.196	-1.023 to 0.6312	No	ns	>0.9999
ctr2 vs. prc	0.004	-0.8232 to 0.8312	No	ns	>0.9999
ctr3 vs. nrd	0	-0.8272 to 0.8272	No	ns	>0.9999
ctr3 vs. mrt	-0.2	-1.027 to 0.6272	No	ns	>0.9999
ctr3 vs. prc	0	-0.8272 to 0.8272	No	ns	>0.9999
nrd vs. mrt	-0.2	-1.027 to 0.6272	No	ns	>0.9999
nrd vs. prc	0	-0.8272 to 0.8272	No	ns	>0.9999
mrt vs. prc	0.2	-0.6272 to 1.027	No	ns	>0.9999
Enterobacter cloacae
ctr1 vs. ctr2	-0.79	-1.617 to 0.03720	No	ns	0.0738
ctr1 vs. ctr3	-0.79	-1.617 to 0.03720	No	ns	0.0738
ctr1 vs. nrd	0.1967	-0.6305 to 1.024	No	ns	>0.9999
ctr1 vs. mrt	0.2	-0.6272 to 1.027	No	ns	>0.9999
ctr1 vs. prc	0.1967	-0.6305 to 1.024	No	ns	>0.9999
ctr2 vs. ctr3	0	-0.8272 to 0.8272	No	ns	>0.9999
ctr2 vs. nrd	0.9867	0.1595 to 1.814	Yes	**	0.008
ctr2 vs. mrt	0.99	0.1628 to 1.817	Yes	**	0.0076
ctr2 vs. prc	0.9867	0.1595 to 1.814	Yes	**	0.008
ctr3 vs. nrd	0.9867	0.1595 to 1.814	Yes	**	0.008
ctr3 vs. mrt	0.99	0.1628 to 1.817	Yes	**	0.0076
ctr3 vs. prc	0.9867	0.1595 to 1.814	Yes	**	0.008
nrd vs. mrt	0.003333	-0.8239 to 0.8305	No	ns	>0.9999
nrd vs. prc	0	-0.8272 to 0.8272	No	ns	>0.9999
mrt vs. prc	-0.003333	-0.8305 to 0.8239	No	ns	>0.9999
Escherichia coli ATCC87
ctr1 vs. ctr2	0	-0.8272 to 0.8272	No	ns	>0.9999
ctr1 vs. ctr3	0	-0.8272 to 0.8272	No	ns	>0.9999
ctr1 vs. nrd	0	-0.8272 to 0.8272	No	ns	>0.9999
ctr1 vs. mrt	-0.2	-1.027 to 0.6272	No	ns	>0.9999
ctr1 vs. prc	0	-0.8272 to 0.8272	No	ns	>0.9999
ctr2 vs. ctr3	0	-0.8272 to 0.8272	No	ns	>0.9999
ctr2 vs. nrd	0	-0.8272 to 0.8272	No	ns	>0.9999
ctr2 vs. mrt	-0.2	-1.027 to 0.6272	No	ns	>0.9999
ctr2 vs. prc	0	-0.8272 to 0.8272	No	ns	>0.9999
ctr3 vs. nrd	0	-0.8272 to 0.8272	No	ns	>0.9999
ctr3 vs. mrt	-0.2	-1.027 to 0.6272	No	ns	>0.9999
ctr3 vs. prc	0	-0.8272 to 0.8272	No	ns	>0.9999
nrd vs. mrt	-0.2	-1.027 to 0.6272	No	ns	>0.9999
nrd vs. prc	0	-0.8272 to 0.8272	No	ns	>0.9999
mrt vs. prc	0.2	-0.6272 to 1.027	No	ns	>0.9999
Salmonella typhi ATCC35664
ctr1 vs. ctr2	0	-0.8272 to 0.8272	No	ns	>0.9999
ctr1 vs. ctr3	0	-0.8272 to 0.8272	No	ns	>0.9999
ctr1 vs. nrd	0	-0.8272 to 0.8272	No	ns	>0.9999
ctr1 vs. mrt	0	-0.8272 to 0.8272	No	ns	>0.9999
ctr1 vs. prc	0	-0.8272 to 0.8272	No	ns	>0.9999
ctr2 vs. ctr3	0	-0.8272 to 0.8272	No	ns	>0.9999
ctr2 vs. nrd	0	-0.8272 to 0.8272	No	ns	>0.9999
ctr2 vs. mrt	0	-0.8272 to 0.8272	No	ns	>0.9999
ctr2 vs. prc	0	-0.8272 to 0.8272	No	ns	>0.9999
ctr3 vs. nrd	0	-0.8272 to 0.8272	No	ns	>0.9999
ctr3 vs. mrt	0	-0.8272 to 0.8272	No	ns	>0.9999
ctr3 vs. prc	0	-0.8272 to 0.8272	No	ns	>0.9999
nrd vs. mrt	0	-0.8272 to 0.8272	No	ns	>0.9999
nrd vs. prc	0	-0.8272 to 0.8272	No	ns	>0.9999
mrt vs. prc	0	-0.8272 to 0.8272	No	ns	>0.9999
Test details	Mean 1	Mean 2	Mean Diff.	SE of diff.	N1	N2	t	DF
Group A
ctr1 vs. ctr2	0	0	0	0.2763	3	3	0	108
ctr1 vs. ctr3	0	1.593	-1.593	0.2763	3	3	5.767	108
ctr1 vs. nrd	0	0	0	0.2763	3	3	0	108
ctr1 vs. mrt	0	0	0	0.2763	3	3	0	108
ctr1 vs. prc	0	0	0	0.2763	3	3	0	108
ctr2 vs. ctr3	0	1.593	-1.593	0.2763	3	3	5.767	108
ctr2 vs. nrd	0	0	0	0.2763	3	3	0	108
ctr2 vs. mrt	0	0	0	0.2763	3	3	0	108
ctr2 vs. prc	0	0	0	0.2763	3	3	0	108
ctr3 vs. nrd	1.593	0	1.593	0.2763	3	3	5.767	108
ctr3 vs. mrt	1.593	0	1.593	0.2763	3	3	5.767	108
ctr3 vs. prc	1.593	0	1.593	0.2763	3	3	5.767	108
nrd vs. mrt	0	0	0	0.2763	3	3	0	108
nrd vs. prc	0	0	0	0.2763	3	3	0	108
mrt vs. prc	0	0	0	0.2763	3	3	0	108
Staphylococcus aureus Newman
ctr1 vs. ctr2	1.184	0.792	0.392	0.2763	3	3	1.419	108
ctr1 vs. ctr3	1.184	0.984	0.2	0.2763	3	3	0.7239	108
ctr1 vs. nrd	1.184	0.988	0.196	0.2763	3	3	0.7094	108
ctr1 vs. mrt	1.184	0.988	0.196	0.2763	3	3	0.7094	108
ctr1 vs. prc	1.184	0.988	0.196	0.2763	3	3	0.7094	108
ctr2 vs. ctr3	0.792	0.984	-0.192	0.2763	3	3	0.6949	108
ctr2 vs. nrd	0.792	0.988	-0.196	0.2763	3	3	0.7094	108
ctr2 vs. mrt	0.792	0.988	-0.196	0.2763	3	3	0.7094	108
ctr2 vs. prc	0.792	0.988	-0.196	0.2763	3	3	0.7094	108
ctr3 vs. nrd	0.984	0.988	-0.004	0.2763	3	3	0.01448	108
ctr3 vs. mrt	0.984	0.988	-0.004	0.2763	3	3	0.01448	108
ctr3 vs. prc	0.984	0.988	-0.004	0.2763	3	3	0.01448	108
nrd vs. mrt	0.988	0.988	0	0.2763	3	3	0	108
nrd vs. prc	0.988	0.988	0	0.2763	3	3	0	108
mrt vs. prc	0.988	0.988	0	0.2763	3	3	0	108
MRSA USA300
ctr1 vs. ctr2	1.2	1	0.2	0.2763	3	3	0.7239	108
ctr1 vs. ctr3	1.2	1	0.2	0.2763	3	3	0.7239	108
ctr1 vs. nrd	1.2	1	0.2	0.2763	3	3	0.7239	108
ctr1 vs. mrt	1.2	1	0.2	0.2763	3	3	0.7239	108
ctr1 vs. prc	1.2	1	0.2	0.2763	3	3	0.7239	108
ctr2 vs. ctr3	1	1	0	0.2763	3	3	0	108
ctr2 vs. nrd	1	1	0	0.2763	3	3	0	108
ctr2 vs. mrt	1	1	0	0.2763	3	3	0	108
ctr2 vs. prc	1	1	0	0.2763	3	3	0	108
ctr3 vs. nrd	1	1	0	0.2763	3	3	0	108
ctr3 vs. mrt	1	1	0	0.2763	3	3	0	108
ctr3 vs. prc	1	1	0	0.2763	3	3	0	108
nrd vs. mrt	1	1	0	0.2763	3	3	0	108
nrd vs. prc	1	1	0	0.2763	3	3	0	108
mrt vs. prc	1	1	0	0.2763	3	3	0	108
Group D
ctr1 vs. ctr2	1.2	1.2	0	0.2763	3	3	0	108
ctr1 vs. ctr3	1.2	1.6	-0.4	0.2763	3	3	1.448	108
ctr1 vs. nrd	1.2	1.6	-0.4	0.2763	3	3	1.448	108
ctr1 vs. mrt	1.2	1.2	0	0.2763	3	3	0	108
ctr1 vs. prc	1.2	1.2	0	0.2763	3	3	0	108
ctr2 vs. ctr3	1.2	1.6	-0.4	0.2763	3	3	1.448	108
ctr2 vs. nrd	1.2	1.6	-0.4	0.2763	3	3	1.448	108
ctr2 vs. mrt	1.2	1.2	0	0.2763	3	3	0	108
ctr2 vs. prc	1.2	1.2	0	0.2763	3	3	0	108
ctr3 vs. nrd	1.6	1.6	0	0.2763	3	3	0	108
ctr3 vs. mrt	1.6	1.2	0.4	0.2763	3	3	1.448	108
ctr3 vs. prc	1.6	1.2	0.4	0.2763	3	3	1.448	108
nrd vs. mrt	1.6	1.2	0.4	0.2763	3	3	1.448	108
nrd vs. prc	1.6	1.2	0.4	0.2763	3	3	1.448	108
mrt vs. prc	1.2	1.2	0	0.2763	3	3	0	108
Acinetobacter baumannii AB5075
ctr1 vs. ctr2	1.2	1.2	0	0.2763	3	3	0	108
ctr1 vs. ctr3	1.2	1.6	-0.4	0.2763	3	3	1.448	108
ctr1 vs. nrd	1.2	1.2	0	0.2763	3	3	0	108
ctr1 vs. mrt	1.2	1.2	0	0.2763	3	3	0	108
ctr1 vs. prc	1.2	1.2	0	0.2763	3	3	0	108
ctr2 vs. ctr3	1.2	1.6	-0.4	0.2763	3	3	1.448	108
ctr2 vs. nrd	1.2	1.2	0	0.2763	3	3	0	108
ctr2 vs. mrt	1.2	1.2	0	0.2763	3	3	0	108
ctr2 vs. prc	1.2	1.2	0	0.2763	3	3	0	108
ctr3 vs. nrd	1.6	1.2	0.4	0.2763	3	3	1.448	108
ctr3 vs. mrt	1.6	1.2	0.4	0.2763	3	3	1.448	108
ctr3 vs. prc	1.6	1.2	0.4	0.2763	3	3	1.448	108
nrd vs. mrt	1.2	1.2	0	0.2763	3	3	0	108
nrd vs. prc	1.2	1.2	0	0.2763	3	3	0	108
mrt vs. prc	1.2	1.2	0	0.2763	3	3	0	108
Pseudomonas aeruginosa PAO1
ctr1 vs. ctr2	1.192	0.996	0.196	0.2763	3	3	0.7094	108
ctr1 vs. ctr3	1.192	0.992	0.2	0.2763	3	3	0.7239	108
ctr1 vs. nrd	1.192	0.992	0.2	0.2763	3	3	0.7239	108
ctr1 vs. mrt	1.192	1.192	0	0.2763	3	3	0	108
ctr1 vs. prc	1.192	0.992	0.2	0.2763	3	3	0.7239	108
ctr2 vs. ctr3	0.996	0.992	0.004	0.2763	3	3	0.01448	108
ctr2 vs. nrd	0.996	0.992	0.004	0.2763	3	3	0.01448	108
ctr2 vs. mrt	0.996	1.192	-0.196	0.2763	3	3	0.7094	108
ctr2 vs. prc	0.996	0.992	0.004	0.2763	3	3	0.01448	108
ctr3 vs. nrd	0.992	0.992	0	0.2763	3	3	0	108
ctr3 vs. mrt	0.992	1.192	-0.2	0.2763	3	3	0.7239	108
ctr3 vs. prc	0.992	0.992	0	0.2763	3	3	0	108
nrd vs. mrt	0.992	1.192	-0.2	0.2763	3	3	0.7239	108
nrd vs. prc	0.992	0.992	0	0.2763	3	3	0	108
mrt vs. prc	1.192	0.992	0.2	0.2763	3	3	0.7239	108
Enterobacter cloacae
ctr1 vs. ctr2	1.193	1.983	-0.79	0.2763	3	3	2.859	108
ctr1 vs. ctr3	1.193	1.983	-0.79	0.2763	3	3	2.859	108
ctr1 vs. nrd	1.193	0.9967	0.1967	0.2763	3	3	0.7118	108
ctr1 vs. mrt	1.193	0.9933	0.2	0.2763	3	3	0.7239	108
ctr1 vs. prc	1.193	0.9967	0.1967	0.2763	3	3	0.7118	108
ctr2 vs. ctr3	1.983	1.983	0	0.2763	3	3	0	108
ctr2 vs. nrd	1.983	0.9967	0.9867	0.2763	3	3	3.571	108
ctr2 vs. mrt	1.983	0.9933	0.99	0.2763	3	3	3.583	108
ctr2 vs. prc	1.983	0.9967	0.9867	0.2763	3	3	3.571	108
ctr3 vs. nrd	1.983	0.9967	0.9867	0.2763	3	3	3.571	108
ctr3 vs. mrt	1.983	0.9933	0.99	0.2763	3	3	3.583	108
ctr3 vs. prc	1.983	0.9967	0.9867	0.2763	3	3	3.571	108
nrd vs. mrt	0.9967	0.9933	0.003333	0.2763	3	3	0.01206	108
nrd vs. prc	0.9967	0.9967	0	0.2763	3	3	0	108
mrt vs. prc	0.9933	0.9967	-0.003333	0.2763	3	3	0.01206	108
Escherichia coli ATCC87
ctr1 vs. ctr2	0.9933	0.9933	0	0.2763	3	3	0	108
ctr1 vs. ctr3	0.9933	0.9933	0	0.2763	3	3	0	108
ctr1 vs. nrd	0.9933	0.9933	0	0.2763	3	3	0	108
ctr1 vs. mrt	0.9933	1.193	-0.2	0.2763	3	3	0.7239	108
ctr1 vs. prc	0.9933	0.9933	0	0.2763	3	3	0	108
ctr2 vs. ctr3	0.9933	0.9933	0	0.2763	3	3	0	108
ctr2 vs. nrd	0.9933	0.9933	0	0.2763	3	3	0	108
ctr2 vs. mrt	0.9933	1.193	-0.2	0.2763	3	3	0.7239	108
ctr2 vs. prc	0.9933	0.9933	0	0.2763	3	3	0	108
ctr3 vs. nrd	0.9933	0.9933	0	0.2763	3	3	0	108
ctr3 vs. mrt	0.9933	1.193	-0.2	0.2763	3	3	0.7239	108
ctr3 vs. prc	0.9933	0.9933	0	0.2763	3	3	0	108
nrd vs. mrt	0.9933	1.193	-0.2	0.2763	3	3	0.7239	108
nrd vs. prc	0.9933	0.9933	0	0.2763	3	3	0	108
mrt vs. prc	1.193	0.9933	0.2	0.2763	3	3	0.7239	108
Salmonella typhi ATCC35664
ctr1 vs. ctr2	0.99	0.99	0	0.2763	3	3	0	108
ctr1 vs. ctr3	0.99	0.99	0	0.2763	3	3	0	108
ctr1 vs. nrd	0.99	0.99	0	0.2763	3	3	0	108
ctr1 vs. mrt	0.99	0.99	0	0.2763	3	3	0	108
ctr1 vs. prc	0.99	0.99	0	0.2763	3	3	0	108
ctr2 vs. ctr3	0.99	0.99	0	0.2763	3	3	0	108
ctr2 vs. nrd	0.99	0.99	0	0.2763	3	3	0	108
ctr2 vs. mrt	0.99	0.99	0	0.2763	3	3	0	108
ctr2 vs. prc	0.99	0.99	0	0.2763	3	3	0	108
ctr3 vs. nrd	0.99	0.99	0	0.2763	3	3	0	108
ctr3 vs. mrt	0.99	0.99	0	0.2763	3	3	0	108
ctr3 vs. prc	0.99	0.99	0	0.2763	3	3	0	108
nrd vs. mrt	0.99	0.99	0	0.2763	3	3	0	108
nrd vs. prc	0.99	0.99	0	0.2763	3	3	0	108
mrt vs. prc	0.99	0.99	0	0.2763	3	3	0	108

## Sheet: Suppl. Table S3
oils MIC-VP ug/ml
Two-way ANOVA	Ordinary
Alpha	0.05
Source of Variation	% of total variation	P value	P value summary	Significant?
Interaction	18.82	0.0026	**	Yes
Samples	0.9459	0.2251	ns	No
Strains	57.88	<0.0001	****	Yes
ANOVA table	SS	DF	MS	F (DFn, DFd)	P value
Interaction	0.01784	8	0.00223	F (8, 36) = 3.790	P=0.0026
Samples	0.0008963	1	0.0008963	F (1, 36) = 1.524	P=0.2251
Strains	0.05484	8	0.006855	F (8, 36) = 11.65	P<0.0001
Residual	0.02118	36	0.0005882
Difference between row means
Mean of LG Oil	0.06841
Mean of Citral Oil	0.06026
Difference between means	0.008148
SE of difference	0.006601
95% CI of difference	-0.005239 to 0.02154
Data summary
Number of columns (Strains)	9
Number of rows (Samples)	2
Number of values	54
Compare each cell mean with the other cell mean in that column
Number of families (tested straiins)	1
Number of comparisons per family	9
Alpha	0.05
Šídák's multiple comparisons test	Mean Diff.	95.00% CI of diff.	Below threshold?	Summary	Adjusted P Value
LG Oil - Citral Oil
Enterococcus faecalis ATCC19433	0.1067	0.04842 to 0.1649	Yes	****	<0.0001
Staphylococcus aureus Newman	0	-0.05825 to 0.05825	No	ns	>0.9999
MRSA USA300	0	-0.05825 to 0.05825	No	ns	>0.9999
Klebsiella pneumoniae ATCC13883	-0.03333	-0.09158 to 0.02491	No	ns	0.6163
Acinetobacter baumannii AB5075	0	-0.05825 to 0.05825	No	ns	>0.9999
Pseudomonas aeruginosa PAO1	0	-0.05825 to 0.05825	No	ns	>0.9999
Enterobacter cloacae	0	-0.05825 to 0.05825	No	ns	>0.9999
Escherichia coli ATCC87	0	-0.05825 to 0.05825	No	ns	>0.9999
Salmonella typhi ATCC35664	0	-0.05825 to 0.05825	No	ns	>0.9999
Test details	Mean 1	Mean 2	Mean Diff.	SE of diff.	N1	N2	t	DF
LG Oil - Citral Oil
Group A	0.1067	0	0.1067	0.0198	3	3	5.386	36
Staphylococcus aureus Newman	0.01933	0.01933	0	0.0198	3	3	0	36
MRSA USA300	0	0	0	0.0198	3	3	0	36
Group D	0.06667	0.1	-0.03333	0.0198	3	3	1.683	36
Acinetobacter baumannii AB5075	0.1	0.1	0	0.0198	3	3	0	36
Pseudomonas aeruginosa PAO1	0.07633	0.07633	0	0.0198	3	3	0	36
Enterobacter cloacae	0.08667	0.08667	0	0.0198	3	3	0	36
Escherichia coli ATCC87	0.08667	0.08667	0	0.0198	3	3	0	36
Salmonella typhi ATCC35664	0.07333	0.07333	0	0.0198	3	3	0	36
